# Supplementary material for: The impact of the Oakland sugar-sweetened beverage tax on price promotions of sugar-sweetened and alternative beverages
Source: PLoS One. 2023 Jun 9;18(6):e0285956. doi: 10.1371/journal.pone.0285956 (PMC10256178; doi:10.1371/journal.pone.0285956)
Supplement: S1 Dataset — (CSV) [file pone.0285956.s009.csv]

site	fu	busid	productname	bev_sweet	oak_taxed	IncomeTertile	actual_peroz	peroz_reg	sale	saledepth
Sacramento	Baseline	40101	Aquafina Water 20 oz	Unsweetened beverage	Not taxed	High-income	8.45	8.45	No
Sacramento	Baseline	40101	Arizona Green Tea 128 oz	Sugar-sweetened beverage	Taxed	High-income	2.328125	2.328125	No
Sacramento	Baseline	40101	Arizona Green Tea 23 oz	Sugar-sweetened beverage	Taxed	High-income	2.173913	4.304348	On sale	2.130435
Sacramento	Baseline	40101	Arizona Zero Calorie Green Tea 128 oz	Noncalorically sweetened beverage	Not taxed	High-income	2.328125	2.328125	No
Sacramento	Baseline	40101	Arizona Zero Calorie Green Tea 23 oz	Noncalorically sweetened beverage	Not taxed	High-income	2.173913	4.304348	On sale	2.130435
Sacramento	Baseline	40101	Capri Sun 100% Juice 10 pk/6 oz	Unsweetened beverage	Not taxed	High-income	5.983333	6.983333	On sale	.9999998
Sacramento	Baseline	40101	Capri Sun Juice 10 pk/6 oz	Sugar-sweetened beverage	Taxed	High-income	5.483334	6.65	On sale	1.166667
Sacramento	Baseline	40101	Cheapest Bottled Water 20 oz	Unsweetened beverage	Not taxed	High-income	8.45	8.45	No
Sacramento	Baseline	40101	Chocolate Milk, Any Fat % (Cheapest) 0.5 gal	Unsweetened beverage	Not taxed	High-income	4.671875	4.671875	No
Sacramento	Baseline	40101	Chocolate Milk, Any Fat % (Cheapest) 1 gal	Unsweetened beverage	Not taxed	High-income	3.898437	3.898437	No
Sacramento	Baseline	40101	Coca-Cola 1.25 L	Sugar-sweetened beverage	Taxed	High-income	2.342224	3.525165	On sale	1.182941
Sacramento	Baseline	40101	Coca-Cola 12 pk/12 oz	Sugar-sweetened beverage	Taxed	High-income	4.854167	4.854167	On sale	0
Sacramento	Baseline	40101	Coca-Cola 2 L	Sugar-sweetened beverage	Taxed	High-income	2.46939	2.942566	On sale	.4731765
Sacramento	Baseline	40101	Coca-Cola 20 oz	Sugar-sweetened beverage	Taxed	High-income	9.95	9.95	No
Sacramento	Baseline	40101	Coca-Cola 6 pk/7.5 oz	Sugar-sweetened beverage	Taxed	High-income	5.555556	7.755555	On sale	2.2
Sacramento	Baseline	40101	Dasani Water 20 oz	Unsweetened beverage	Not taxed	High-income	9.45	9.45	No
Sacramento	Baseline	40101	Diet Coke 1.25 L	Noncalorically sweetened beverage	Not taxed	High-income	2.342224	3.525165	On sale	1.182941
Sacramento	Baseline	40101	Diet Coke 12 pk/12 oz	Noncalorically sweetened beverage	Not taxed	High-income	4.854167	4.854167	On sale	0
Sacramento	Baseline	40101	Diet Coke 2 L	Noncalorically sweetened beverage	Not taxed	High-income	2.46939	2.942566	On sale	.4731765
Sacramento	Baseline	40101	Diet Coke 20 oz	Noncalorically sweetened beverage	Not taxed	High-income	9.95	9.95	No
Sacramento	Baseline	40101	Diet Coke 6 pk/7.5 oz	Noncalorically sweetened beverage	Not taxed	High-income	5.555556	7.755555	On sale	2.2
Sacramento	Baseline	40101	Diet Dr. Pepper 12 pk/12 oz	Noncalorically sweetened beverage	Not taxed	High-income	4.854167	4.854167	On sale	0
Sacramento	Baseline	40101	Diet Dr. Pepper 2 L	Noncalorically sweetened beverage	Not taxed	High-income	1.46389	2.942566	On sale	1.478677
Sacramento	Baseline	40101	Diet Mountain Dew 2 L	Noncalorically sweetened beverage	Not taxed	High-income	1.46389	2.942566	On sale	1.478677
Sacramento	Baseline	40101	Diet Pepsi 1.25 L	Noncalorically sweetened beverage	Not taxed	High-income	3.051988	3.051988	No
Sacramento	Baseline	40101	Diet Pepsi 12 pk/12 oz	Noncalorically sweetened beverage	Not taxed	High-income	4.854167	4.854167	On sale	0
Sacramento	Baseline	40101	Diet Pepsi 2 L	Noncalorically sweetened beverage	Not taxed	High-income	1.46389	2.942566	On sale	1.478677
Sacramento	Baseline	40101	Diet Pepsi 20 oz	Noncalorically sweetened beverage	Not taxed	High-income	9.95	9.95	No
Sacramento	Baseline	40101	Dr. Pepper 12 pk/12 oz	Sugar-sweetened beverage	Taxed	High-income	4.854167	4.854167	On sale	0
Sacramento	Baseline	40101	Dr. Pepper 2 L	Sugar-sweetened beverage	Taxed	High-income	1.46389	2.942566	On sale	1.478677
Sacramento	Baseline	40101	Fanta Orange 2 L	Sugar-sweetened beverage	Taxed	High-income	2.46939	2.942566	On sale	.4731765
Sacramento	Baseline	40101	Gatorade 20 oz	Sugar-sweetened beverage	Taxed	High-income	9.95	9.95	No
Sacramento	Baseline	40101	Gatorade 32 oz	Sugar-sweetened beverage	Taxed	High-income	3.125	6.21875	On sale	3.09375
Sacramento	Baseline	40101	Gatorade 8 pk/20 oz	Sugar-sweetened beverage	Taxed	High-income	2.49375	4.99375	On sale	2.5
Sacramento	Baseline	40101	Gatorade G2 32 oz	Sugar-sweetened beverage	Taxed	High-income	3.125	6.21875	On sale	3.09375
Sacramento	Baseline	40101	Gatorade G2 8 pk/20 oz	Sugar-sweetened beverage	Taxed	High-income	2.49375	4.99375	On sale	2.5
Sacramento	Baseline	40101	Jarritos (any flavor, cheapest) 12.5 oz	Sugar-sweetened beverage	Taxed	High-income	6.4	7.92	On sale	1.52
Sacramento	Baseline	40101	Kool Aid Jammers 10 pk/6 oz	Sugar-sweetened beverage	Taxed	High-income	4.983334	5.483334	On sale	.4999999
Sacramento	Baseline	40101	Milk, 1%, Unflavored (Cheapest) 0.5 gal	Unsweetened beverage	Not taxed	High-income	3.890625	3.890625	No
Sacramento	Baseline	40101	Milk, 1%, Unflavored (Cheapest) 1 gal	Unsweetened beverage	Not taxed	High-income	2.328125	2.328125	No
Sacramento	Baseline	40101	Milk, 2%, Unflavored (Cheapest) 0.5 gal	Unsweetened beverage	Not taxed	High-income	3.890625	3.890625	No
Sacramento	Baseline	40101	Milk, 2%, Unflavored (Cheapest) 1 gal	Unsweetened beverage	Not taxed	High-income	2.328125	2.328125	No
Sacramento	Baseline	40101	Milk, Skim, Unflavored (Cheapest) 0.5 gal	Unsweetened beverage	Not taxed	High-income	3.890625	3.890625	No
Sacramento	Baseline	40101	Milk, Skim, Unflavored (Cheapest) 1 gal	Unsweetened beverage	Not taxed	High-income	2.328125	2.328125	No
Sacramento	Baseline	40101	Milk, Whole, Unflavored (Cheapest) 0.5 gal	Unsweetened beverage	Not taxed	High-income	3.890625	3.890625	No
Sacramento	Baseline	40101	Milk, Whole, Unflavored (Cheapest) 1 gal	Unsweetened beverage	Not taxed	High-income	2.328125	2.328125	No
Sacramento	Baseline	40101	Minute Maid (Fruit Punch) 59 oz	Sugar-sweetened beverage	Taxed	High-income	3.372881	4.220339	On sale	.8474577
Sacramento	Baseline	40101	Minute Maid 100% Juice (Orange) 15.2 oz	Unsweetened beverage	Not taxed	High-income	13.0921	13.0921	No
Sacramento	Baseline	40101	Minute Maid 100% Juice (Orange) 59 oz	Unsweetened beverage	Not taxed	High-income	5.915255	7.949152	On sale	2.033898
Sacramento	Baseline	40101	Monster 16 oz	Sugar-sweetened beverage	Taxed	High-income	12.5	15.5625	On sale	3.0625
Sacramento	Baseline	40101	Monster 24 oz	Sugar-sweetened beverage	Taxed	High-income	10.41667	13.70833	On sale	3.291667
Sacramento	Baseline	40101	Monster 4 pk/16 oz	Sugar-sweetened beverage	Taxed	High-income	10.92188	13.26563	On sale	2.34375
Sacramento	Baseline	40101	Monster Zero Ultra 16 oz	Noncalorically sweetened beverage	Not taxed	High-income	12.5	15.5625	On sale	3.0625
Sacramento	Baseline	40101	Monster Zero Ultra 24 oz	Noncalorically sweetened beverage	Not taxed	High-income	10.41667	13.70833	On sale	3.291667
Sacramento	Baseline	40101	Monster Zero Ultra 4 pk/16 oz	Noncalorically sweetened beverage	Not taxed	High-income	10.92188	13.26563	On sale	2.34375
Sacramento	Baseline	40101	Mountain Dew 2 L	Sugar-sweetened beverage	Taxed	High-income	1.46389	2.942566	On sale	1.478677
Sacramento	Baseline	40101	Pepsi 1.25 L	Sugar-sweetened beverage	Taxed	High-income	3.051988	3.051988	No
Sacramento	Baseline	40101	Pepsi 12 pk/12 oz	Sugar-sweetened beverage	Taxed	High-income	4.854167	4.854167	On sale	0
Sacramento	Baseline	40101	Pepsi 2 L	Sugar-sweetened beverage	Taxed	High-income	1.46389	2.942566	On sale	1.478677
Sacramento	Baseline	40101	Pepsi 20 oz	Sugar-sweetened beverage	Taxed	High-income	9.95	9.95	No
Sacramento	Baseline	40101	Powerade 32 oz	Sugar-sweetened beverage	Taxed	High-income	3.125	4.65625	On sale	1.53125
Sacramento	Baseline	40101	Powerade 8 pk/20 oz	Sugar-sweetened beverage	Taxed	High-income	2.49375	4.36875	On sale	1.875
Sacramento	Baseline	40101	Powerade Zero 32 oz	Noncalorically sweetened beverage	Not taxed	High-income	3.125	4.65625	On sale	1.53125
Sacramento	Baseline	40101	Powerade Zero 8 pk/20 oz	Noncalorically sweetened beverage	Not taxed	High-income	2.49375	4.36875	On sale	1.875
Sacramento	Baseline	40101	Pure Leaf Sweet Tea 18.5 oz	Sugar-sweetened beverage	Taxed	High-income	6.756756	10.75676	On sale	4
Sacramento	Baseline	40101	Pure Leaf Sweet Tea 64 oz	Sugar-sweetened beverage	Taxed	High-income	4.671875	4.671875	No
Sacramento	Baseline	40101	Pure Leaf Unsweetened Tea 18.5 oz	Unsweetened beverage	Not taxed	High-income	6.756756	10.75676	On sale	4
Sacramento	Baseline	40101	Pure Leaf Unsweetened Tea 64 oz	Unsweetened beverage	Not taxed	High-income	4.671875	4.671875	No
Sacramento	Baseline	40101	RC Cola 2 L	Sugar-sweetened beverage	Taxed	High-income	1.316022	2.942566	On sale	1.626544
Sacramento	Baseline	40101	Red Bull 12 oz	Sugar-sweetened beverage	Taxed	High-income	20.83333	24.91667	On sale	4.083334
Sacramento	Baseline	40101	Red Bull 16 oz	Sugar-sweetened beverage	Taxed	High-income	24.9375	24.9375	No
Sacramento	Baseline	40101	Red Bull 4 pk/8.4 oz	Sugar-sweetened beverage	Taxed	High-income	23.77976	23.77976	No
Sacramento	Baseline	40101	Red Bull 8.4 oz	Sugar-sweetened beverage	Taxed	High-income	27.2619	27.2619	No
Sacramento	Baseline	40101	Red Bull Sugarfree 12 oz	Noncalorically sweetened beverage	Not taxed	High-income	20.83333	24.91667	On sale	4.083334
Sacramento	Baseline	40101	Red Bull Sugarfree 16 oz	Noncalorically sweetened beverage	Not taxed	High-income	24.9375	24.9375	No
Sacramento	Baseline	40101	Red Bull Sugarfree 4 pk/8.4 oz	Noncalorically sweetened beverage	Not taxed	High-income	23.77976	23.77976	No
Sacramento	Baseline	40101	Red Bull Sugarfree 8.4 oz	Noncalorically sweetened beverage	Not taxed	High-income	27.2619	27.2619	No
Sacramento	Baseline	40101	Starbucks Frappuccino (coffee flavor) 13.7 oz	Sugar-sweetened beverage	Taxed	High-income	18.24817	21.82482	On sale	3.576642
Sacramento	Baseline	40101	Starbucks Frappuccino (coffee flavor) 4 pk/9.5 oz	Sugar-sweetened beverage	Taxed	High-income	18.39474	18.39474	No
Sacramento	Baseline	40101	Tropicana 100% Juice (Orange) 59 oz	Unsweetened beverage	Not taxed	High-income	6.762712	7.949152	On sale	1.186441
Sacramento	Baseline	40101	Vitamin Water 20 oz	Sugar-sweetened beverage	Taxed	High-income	5	7.95	On sale	2.95
Sacramento	Baseline	40101	Vitamin Water 6 pk/16.9 oz	Sugar-sweetened beverage	Taxed	High-income	3.934911	5.907298	On sale	1.972386
Sacramento	Baseline	40101	Vitamin Water Zero 20 oz	Noncalorically sweetened beverage	Not taxed	High-income	5	7.95	On sale	2.95
Sacramento	Baseline	40101	Vitamin Water Zero 6 pk/16.9 oz	Noncalorically sweetened beverage	Not taxed	High-income	3.934911	5.907298	On sale	1.972386
Sacramento	Baseline	40102	Aquafina Water 20 oz	Unsweetened beverage	Not taxed	High-income	7.95	7.95	No
Sacramento	Baseline	40102	Arizona Green Tea 128 oz	Sugar-sweetened beverage	Taxed	High-income	1.953125	3.117188	On sale	1.164063
Sacramento	Baseline	40102	Arizona Green Tea 23 oz	Sugar-sweetened beverage	Taxed	High-income	3.434783	4.304348	On sale	.8695651
Sacramento	Baseline	40102	Arizona Zero Calorie Green Tea 128 oz	Noncalorically sweetened beverage	Not taxed	High-income	1.953125	3.117188	On sale	1.164063
Sacramento	Baseline	40102	Capri Sun 100% Juice 10 pk/6 oz	Unsweetened beverage	Not taxed	High-income	5.816667	5.816667	No
Sacramento	Baseline	40102	Capri Sun Juice 10 pk/6 oz	Sugar-sweetened beverage	Taxed	High-income	4.166667	5.816667	On sale	1.65
Sacramento	Baseline	40102	Chocolate Milk, Any Fat % (Cheapest) 0.5 gal	Unsweetened beverage	Not taxed	High-income	5.609375	5.609375	No
Sacramento	Baseline	40102	Chocolate Milk, Any Fat % (Cheapest) 1 gal	Unsweetened beverage	Not taxed	High-income	3.898437	3.898437	No
Sacramento	Baseline	40102	Chocolate Milk, Any Fat % (Cheapest) 14 oz	Unsweetened beverage	Not taxed	High-income	8.5	14.21429	On sale	5.714286
Sacramento	Baseline	40102	Coca-Cola 1 L	Sugar-sweetened beverage	Taxed	High-income	5.885132	5.885132	No
Sacramento	Baseline	40102	Coca-Cola 1.25 L	Sugar-sweetened beverage	Taxed	High-income	2.957353	2.957353	No
Sacramento	Baseline	40102	Coca-Cola 12 pk/12 oz	Sugar-sweetened beverage	Taxed	High-income	4.854167	4.854167	On sale	0
Sacramento	Baseline	40102	Coca-Cola 2 L	Sugar-sweetened beverage	Taxed	High-income	3.090434	3.090434	On sale	0
Sacramento	Baseline	40102	Coca-Cola 20 oz	Sugar-sweetened beverage	Taxed	High-income	8.349999	9.95	On sale	1.6
Sacramento	Baseline	40102	Coca-Cola 6 pk/7.5 oz	Sugar-sweetened beverage	Taxed	High-income	5.555556	5.555556	On sale	0
Sacramento	Baseline	40102	Dasani Water 20 oz	Unsweetened beverage	Not taxed	High-income	9.95	9.95	No
Sacramento	Baseline	40102	Diet Coke 1 L	Noncalorically sweetened beverage	Not taxed	High-income	5.885132	5.885132	No
Sacramento	Baseline	40102	Diet Coke 1.25 L	Noncalorically sweetened beverage	Not taxed	High-income	2.957353	2.957353	No
Sacramento	Baseline	40102	Diet Coke 12 pk/12 oz	Noncalorically sweetened beverage	Not taxed	High-income	4.854167	4.854167	On sale	0
Sacramento	Baseline	40102	Diet Coke 2 L	Noncalorically sweetened beverage	Not taxed	High-income	3.090434	3.090434	On sale	0
Sacramento	Baseline	40102	Diet Coke 20 oz	Noncalorically sweetened beverage	Not taxed	High-income	8.349999	9.95	On sale	1.6
Sacramento	Baseline	40102	Diet Coke 6 pk/7.5 oz	Noncalorically sweetened beverage	Not taxed	High-income	5.555556	5.555556	On sale	0
Sacramento	Baseline	40102	Diet Dr. Pepper 12 pk/12 oz	Noncalorically sweetened beverage	Not taxed	High-income	4.854167	4.854167	On sale	0
Sacramento	Baseline	40102	Diet Dr. Pepper 2 L	Noncalorically sweetened beverage	Not taxed	High-income	2.46939	2.942566	On sale	.4731765
Sacramento	Baseline	40102	Diet Dr. Pepper 20 oz	Noncalorically sweetened beverage	Not taxed	High-income	9.95	9.95	No
Sacramento	Baseline	40102	Diet Mountain Dew 2 L	Noncalorically sweetened beverage	Not taxed	High-income	2.46939	2.942566	On sale	.4731765
Sacramento	Baseline	40102	Diet Pepsi 1.25 L	Noncalorically sweetened beverage	Not taxed	High-income	2.957353	3.051988	On sale	.0946352
Sacramento	Baseline	40102	Diet Pepsi 12 pk/12 oz	Noncalorically sweetened beverage	Not taxed	High-income	4.854167	4.854167	On sale	0
Sacramento	Baseline	40102	Diet Pepsi 2 L	Noncalorically sweetened beverage	Not taxed	High-income	2.46939	2.942566	On sale	.4731765
Sacramento	Baseline	40102	Diet Pepsi 20 oz	Noncalorically sweetened beverage	Not taxed	High-income	9.95	9.95	No
Sacramento	Baseline	40102	Dr. Pepper 12 pk/12 oz	Sugar-sweetened beverage	Taxed	High-income	4.854167	4.854167	On sale	0
Sacramento	Baseline	40102	Dr. Pepper 2 L	Sugar-sweetened beverage	Taxed	High-income	2.46939	2.942566	On sale	.4731765
Sacramento	Baseline	40102	Fanta Orange 2 L	Sugar-sweetened beverage	Taxed	High-income	3.090434	3.090434	On sale	0
Sacramento	Baseline	40102	Gatorade 20 oz	Sugar-sweetened beverage	Taxed	High-income	9.95	9.95	No
Sacramento	Baseline	40102	Gatorade 32 oz	Sugar-sweetened beverage	Taxed	High-income	2.78125	6.21875	On sale	3.4375
Sacramento	Baseline	40102	Gatorade 8 pk/20 oz	Sugar-sweetened beverage	Taxed	High-income	4.99375	4.99375	On sale	0
Sacramento	Baseline	40102	Gatorade G2 32 oz	Sugar-sweetened beverage	Taxed	High-income	2.78125	6.21875	On sale	3.4375
Sacramento	Baseline	40102	Gatorade G2 8 pk/20 oz	Sugar-sweetened beverage	Taxed	High-income	4.99375	4.99375	On sale	0
Sacramento	Baseline	40102	Jarritos (any flavor, cheapest) 12.5 oz	Sugar-sweetened beverage	Taxed	High-income	5.52	7.92	On sale	2.4
Sacramento	Baseline	40102	Kool Aid Jammers 10 pk/6 oz	Sugar-sweetened beverage	Taxed	High-income	4.166667	4.983334	On sale	.8166667
Sacramento	Baseline	40102	Milk, 1%, Unflavored (Cheapest) 0.5 gal	Unsweetened beverage	Not taxed	High-income	3.578125	3.890625	On sale	.3125001
Sacramento	Baseline	40102	Milk, 1%, Unflavored (Cheapest) 1 gal	Unsweetened beverage	Not taxed	High-income	2.335938	2.335938	No
Sacramento	Baseline	40102	Milk, 2%, Unflavored (Cheapest) 0.5 gal	Unsweetened beverage	Not taxed	High-income	3.578125	3.890625	On sale	.3125001
Sacramento	Baseline	40102	Milk, 2%, Unflavored (Cheapest) 1 gal	Unsweetened beverage	Not taxed	High-income	2.335938	2.335938	No
Sacramento	Baseline	40102	Milk, Skim, Unflavored (Cheapest) 0.5 gal	Unsweetened beverage	Not taxed	High-income	3.578125	3.890625	On sale	.3125001
Sacramento	Baseline	40102	Milk, Skim, Unflavored (Cheapest) 1 gal	Unsweetened beverage	Not taxed	High-income	2.335938	2.335938	No
Sacramento	Baseline	40102	Milk, Whole, Unflavored (Cheapest) 0.5 gal	Unsweetened beverage	Not taxed	High-income	3.578125	3.890625	On sale	.3125001
Sacramento	Baseline	40102	Minute Maid 100% Juice (Orange) 59 oz	Unsweetened beverage	Not taxed	High-income	5.915255	5.915255	No
Sacramento	Baseline	40102	Monster 16 oz	Sugar-sweetened beverage	Taxed	High-income	10.4375	15.5625	On sale	5.125
Sacramento	Baseline	40102	Monster 24 oz	Sugar-sweetened beverage	Taxed	High-income	12.45833	12.45833	No
Sacramento	Baseline	40102	Monster 4 pk/16 oz	Sugar-sweetened beverage	Taxed	High-income	9.359375	13.26563	On sale	3.90625
Sacramento	Baseline	40102	Monster Zero Ultra 16 oz	Noncalorically sweetened beverage	Not taxed	High-income	10.4375	15.5625	On sale	5.125
Sacramento	Baseline	40102	Monster Zero Ultra 24 oz	Noncalorically sweetened beverage	Not taxed	High-income	12.45833	12.45833	No
Sacramento	Baseline	40102	Monster Zero Ultra 4 pk/16 oz	Noncalorically sweetened beverage	Not taxed	High-income	9.359375	13.26563	On sale	3.90625
Sacramento	Baseline	40102	Mountain Dew 2 L	Sugar-sweetened beverage	Taxed	High-income	2.46939	2.942566	On sale	.4731765
Sacramento	Baseline	40102	Pepsi 1.25 L	Sugar-sweetened beverage	Taxed	High-income	2.957353	3.051988	On sale	.0946352
Sacramento	Baseline	40102	Pepsi 12 pk/12 oz	Sugar-sweetened beverage	Taxed	High-income	4.854167	4.854167	On sale	0
Sacramento	Baseline	40102	Pepsi 2 L	Sugar-sweetened beverage	Taxed	High-income	2.46939	2.942566	On sale	.4731765
Sacramento	Baseline	40102	Pepsi 20 oz	Sugar-sweetened beverage	Taxed	High-income	9.95	9.95	No
Sacramento	Baseline	40102	Powerade 32 oz	Sugar-sweetened beverage	Taxed	High-income	4.96875	4.96875	On sale	0
Sacramento	Baseline	40102	Powerade 8 pk/20 oz	Sugar-sweetened beverage	Taxed	High-income	3.74375	3.74375	On sale	0
Sacramento	Baseline	40102	Powerade Zero 32 oz	Noncalorically sweetened beverage	Not taxed	High-income	4.96875	4.96875	On sale	0
Sacramento	Baseline	40102	Powerade Zero 8 pk/20 oz	Noncalorically sweetened beverage	Not taxed	High-income	3.74375	3.74375	On sale	0
Sacramento	Baseline	40102	Pure Leaf Sweet Tea 18.5 oz	Sugar-sweetened beverage	Taxed	High-income	6.756756	10.75676	On sale	4
Sacramento	Baseline	40102	Pure Leaf Sweet Tea 64 oz	Sugar-sweetened beverage	Taxed	High-income	3.125	5.453125	On sale	2.328125
Sacramento	Baseline	40102	Pure Leaf Unsweetened Tea 18.5 oz	Unsweetened beverage	Not taxed	High-income	6.756756	10.75676	On sale	4
Sacramento	Baseline	40102	Red Bull 12 oz	Sugar-sweetened beverage	Taxed	High-income	20.83333	24.91667	On sale	4.083334
Sacramento	Baseline	40102	Red Bull 16 oz	Sugar-sweetened beverage	Taxed	High-income			No
Sacramento	Baseline	40102	Red Bull 4 pk/8.4 oz	Sugar-sweetened beverage	Taxed	High-income	19.31548	23.77976	On sale	4.464287
Sacramento	Baseline	40102	Red Bull 8.4 oz	Sugar-sweetened beverage	Taxed	High-income	27.2619	27.2619	No
Sacramento	Baseline	40102	Red Bull Sugarfree 12 oz	Noncalorically sweetened beverage	Not taxed	High-income	20.83333	24.91667	On sale	4.083334
Sacramento	Baseline	40102	Red Bull Sugarfree 16 oz	Noncalorically sweetened beverage	Not taxed	High-income			No
Sacramento	Baseline	40102	Red Bull Sugarfree 4 pk/8.4 oz	Noncalorically sweetened beverage	Not taxed	High-income	19.31548	23.77976	On sale	4.464287
Sacramento	Baseline	40102	Red Bull Sugarfree 8.4 oz	Noncalorically sweetened beverage	Not taxed	High-income	23.80952	27.2619	On sale	3.45238
Sacramento	Baseline	40102	Starbucks Frappuccino (coffee flavor) 13.7 oz	Sugar-sweetened beverage	Taxed	High-income	14.59854	21.82482	On sale	7.226278
Sacramento	Baseline	40102	Starbucks Frappuccino (coffee flavor) 4 pk/9.5 oz	Sugar-sweetened beverage	Taxed	High-income	15.76316	18.39474	On sale	2.631579
Sacramento	Baseline	40102	Tropicana 100% Juice (Orange) 59 oz	Unsweetened beverage	Not taxed	High-income	8.457626	8.457626	No
Sacramento	Baseline	40102	Vitamin Water 20 oz	Sugar-sweetened beverage	Taxed	High-income	5	7.95	On sale	2.95
Sacramento	Baseline	40102	Vitamin Water 6 pk/16.9 oz	Sugar-sweetened beverage	Taxed	High-income	5.907298	5.907298	On sale	0
Sacramento	Baseline	40102	Vitamin Water Zero 20 oz	Noncalorically sweetened beverage	Not taxed	High-income	5	7.95	On sale	2.95
Sacramento	Baseline	40102	Vitamin Water Zero 6 pk/16.9 oz	Noncalorically sweetened beverage	Not taxed	High-income	5.907298	5.907298	On sale	0
Sacramento	Baseline	40104	Aquafina Water 20 oz	Unsweetened beverage	Not taxed	High-income	9.45	9.45	No
Sacramento	Baseline	40104	Arizona Green Tea 23 oz	Sugar-sweetened beverage	Taxed	High-income	4.304348	4.304348	No
Sacramento	Baseline	40104	Chocolate Milk, Any Fat % (Cheapest) 14 oz	Unsweetened beverage	Not taxed	High-income			No
Sacramento	Baseline	40104	Coca-Cola 1 L	Sugar-sweetened beverage	Taxed	High-income	6.772338	6.772338	No
Sacramento	Baseline	40104	Coca-Cola 12 pk/12 oz	Sugar-sweetened beverage	Taxed	High-income	4.159722	4.159722	No
Sacramento	Baseline	40104	Coca-Cola 2 L	Sugar-sweetened beverage	Taxed	High-income	3.681905	3.681905	No
Sacramento	Baseline	40104	Coca-Cola 20 oz	Sugar-sweetened beverage	Taxed	High-income	9.95	9.95	No
Sacramento	Baseline	40104	Dasani Water 20 oz	Unsweetened beverage	Not taxed	High-income	9.45	9.45	No
Sacramento	Baseline	40104	Diet Coke 1 L	Noncalorically sweetened beverage	Not taxed	High-income	6.772338	6.772338	No
Sacramento	Baseline	40104	Diet Coke 12 pk/12 oz	Noncalorically sweetened beverage	Not taxed	High-income	4.159722	4.159722	No
Sacramento	Baseline	40104	Diet Coke 2 L	Noncalorically sweetened beverage	Not taxed	High-income	3.681905	3.681905	No
Sacramento	Baseline	40104	Diet Coke 20 oz	Noncalorically sweetened beverage	Not taxed	High-income	9.95	9.95	No
Sacramento	Baseline	40104	Diet Dr. Pepper 20 oz	Noncalorically sweetened beverage	Not taxed	High-income	9.95	9.95	No
Sacramento	Baseline	40104	Diet Pepsi 12 pk/12 oz	Noncalorically sweetened beverage	Not taxed	High-income	4.159722	4.159722	No
Sacramento	Baseline	40104	Diet Pepsi 2 L	Noncalorically sweetened beverage	Not taxed	High-income	3.829772	3.829772	No
Sacramento	Baseline	40104	Diet Pepsi 20 oz	Noncalorically sweetened beverage	Not taxed	High-income	9.95	9.95	No
Sacramento	Baseline	40104	Dr. Pepper 12 pk/12 oz	Sugar-sweetened beverage	Taxed	High-income	4.159722	4.159722	No
Sacramento	Baseline	40104	Dr. Pepper 2 L	Sugar-sweetened beverage	Taxed	High-income	3.97764	3.97764	No
Sacramento	Baseline	40104	Dr. Pepper 20 oz	Sugar-sweetened beverage	Taxed	High-income	9.95	9.95	No
Sacramento	Baseline	40104	Milk, 2%, Unflavored (Cheapest) 0.5 gal	Unsweetened beverage	Not taxed	High-income			No
Sacramento	Baseline	40104	Milk, 2%, Unflavored (Cheapest) 1 gal	Unsweetened beverage	Not taxed	High-income	3.039063	3.039063	No
Sacramento	Baseline	40104	Milk, Whole, Unflavored (Cheapest) 0.5 gal	Unsweetened beverage	Not taxed	High-income			No
Sacramento	Baseline	40104	Milk, Whole, Unflavored (Cheapest) 1 gal	Unsweetened beverage	Not taxed	High-income	3.039063	3.039063	No
Sacramento	Baseline	40104	Minute Maid 100% Juice (Orange) 15.2 oz	Unsweetened beverage	Not taxed	High-income	16.38158	16.38158	No
Sacramento	Baseline	40104	Monster 16 oz	Sugar-sweetened beverage	Taxed	High-income	10.4375	16.8125	On sale	6.375
Sacramento	Baseline	40104	Monster 24 oz	Sugar-sweetened beverage	Taxed	High-income	11.45833	15.375	On sale	3.916667
Sacramento	Baseline	40104	Monster Zero Ultra 16 oz	Noncalorically sweetened beverage	Not taxed	High-income	10.4375	16.8125	On sale	6.375
Sacramento	Baseline	40104	Monster Zero Ultra 24 oz	Noncalorically sweetened beverage	Not taxed	High-income	11.45833	15.375	On sale	3.916667
Sacramento	Baseline	40104	Mountain Dew 2 L	Sugar-sweetened beverage	Taxed	High-income	3.829772	3.829772	No
Sacramento	Baseline	40104	Pepsi 12 pk/12 oz	Sugar-sweetened beverage	Taxed	High-income	4.159722	4.159722	No
Sacramento	Baseline	40104	Pepsi 2 L	Sugar-sweetened beverage	Taxed	High-income	3.829772	3.829772	No
Sacramento	Baseline	40104	Pepsi 20 oz	Sugar-sweetened beverage	Taxed	High-income	7.5	9.95	On sale	2.45
Sacramento	Baseline	40104	Powerade 32 oz	Sugar-sweetened beverage	Taxed	High-income	3.90625	7.15625	On sale	3.25
Sacramento	Baseline	40104	Pure Leaf Sweet Tea 18.5 oz	Sugar-sweetened beverage	Taxed	High-income	11.2973	11.2973	No
Sacramento	Baseline	40104	Pure Leaf Unsweetened Tea 18.5 oz	Unsweetened beverage	Not taxed	High-income	11.2973	11.2973	No
Sacramento	Baseline	40104	Red Bull 12 oz	Sugar-sweetened beverage	Taxed	High-income	25	31.58333	On sale	6.583333
Sacramento	Baseline	40104	Red Bull 16 oz	Sugar-sweetened beverage	Taxed	High-income	21.875	21.875	On sale	0
Sacramento	Baseline	40104	Red Bull 4 pk/8.4 oz	Sugar-sweetened beverage	Taxed	High-income	21.69643	21.69643	No
Sacramento	Baseline	40104	Red Bull 8.4 oz	Sugar-sweetened beverage	Taxed	High-income	25.35715	25.35715	On sale	0
Sacramento	Baseline	40104	Red Bull Sugarfree 12 oz	Noncalorically sweetened beverage	Not taxed	High-income	25	31.58333	On sale	6.583333
Sacramento	Baseline	40104	Red Bull Sugarfree 16 oz	Noncalorically sweetened beverage	Not taxed	High-income	21.875	21.875	On sale	0
Sacramento	Baseline	40104	Red Bull Sugarfree 4 pk/8.4 oz	Noncalorically sweetened beverage	Not taxed	High-income	21.69643	21.69643	No
Sacramento	Baseline	40104	Red Bull Sugarfree 8.4 oz	Noncalorically sweetened beverage	Not taxed	High-income	25.35715	25.35715	On sale	0
Sacramento	Baseline	40104	Starbucks Frappuccino (coffee flavor) 13.7 oz	Sugar-sweetened beverage	Taxed	High-income	25.47445	25.47445	No
Sacramento	Baseline	40104	Vitamin Water 20 oz	Sugar-sweetened beverage	Taxed	High-income	9.95	9.95	No
Sacramento	Baseline	40104	Vitamin Water Zero 20 oz	Noncalorically sweetened beverage	Not taxed	High-income	9.95	9.95	No
Sacramento	Baseline	40106	Aquafina Water 20 oz	Unsweetened beverage	Not taxed	High-income	7.5	9.95	On sale	2.45
Sacramento	Baseline	40106	Arizona Green Tea 128 oz	Sugar-sweetened beverage	Taxed	High-income	2.570313	2.570313	No
Sacramento	Baseline	40106	Arizona Green Tea 23 oz	Sugar-sweetened beverage	Taxed	High-income	4.304348	4.304348	No
Sacramento	Baseline	40106	Arizona Zero Calorie Green Tea 128 oz	Noncalorically sweetened beverage	Not taxed	High-income	2.570313	2.570313	No
Sacramento	Baseline	40106	Arizona Zero Calorie Green Tea 23 oz	Noncalorically sweetened beverage	Not taxed	High-income	4.304348	4.304348	No
Sacramento	Baseline	40106	Capri Sun Juice 10 pk/6 oz	Sugar-sweetened beverage	Taxed	High-income	5.816667	5.816667	On sale	0
Sacramento	Baseline	40106	Cheapest Bottled Water 20 oz	Unsweetened beverage	Not taxed	High-income	3.95	3.95	No
Sacramento	Baseline	40106	Chocolate Milk, Any Fat % (Cheapest) 0.5 gal	Unsweetened beverage	Not taxed	High-income	5.453125	5.453125	No
Sacramento	Baseline	40106	Chocolate Milk, Any Fat % (Cheapest) 14 oz	Unsweetened beverage	Not taxed	High-income	13.5	13.5	No
Sacramento	Baseline	40106	Coca-Cola 1 L	Sugar-sweetened beverage	Taxed	High-income	5.885132	5.885132	No
Sacramento	Baseline	40106	Coca-Cola 1.25 L	Sugar-sweetened beverage	Taxed	High-income	2.365882	3.051988	On sale	.6861059
Sacramento	Baseline	40106	Coca-Cola 12 pk/12 oz	Sugar-sweetened beverage	Taxed	High-income	3.006944	4.298611	On sale	1.291667
Sacramento	Baseline	40106	Coca-Cola 2 L	Sugar-sweetened beverage	Taxed	High-income	1.478677	2.942566	On sale	1.46389
Sacramento	Baseline	40106	Coca-Cola 20 oz	Sugar-sweetened beverage	Taxed	High-income	7.5	9.45	On sale	1.949999
Sacramento	Baseline	40106	Coca-Cola 6 pk/7.5 oz	Sugar-sweetened beverage	Taxed	High-income	6.666667	7.755555	On sale	1.088888
Sacramento	Baseline	40106	Dasani Water 20 oz	Unsweetened beverage	Not taxed	High-income	7.5	9.95	On sale	2.45
Sacramento	Baseline	40106	Diet Coke 1.25 L	Noncalorically sweetened beverage	Not taxed	High-income	2.365882	3.051988	On sale	.6861059
Sacramento	Baseline	40106	Diet Coke 12 pk/12 oz	Noncalorically sweetened beverage	Not taxed	High-income	3.006944	4.298611	On sale	1.291667
Sacramento	Baseline	40106	Diet Coke 2 L	Noncalorically sweetened beverage	Not taxed	High-income	1.478677	2.942566	On sale	1.46389
Sacramento	Baseline	40106	Diet Coke 20 oz	Noncalorically sweetened beverage	Not taxed	High-income	7.5	9.45	On sale	1.949999
Sacramento	Baseline	40106	Diet Coke 6 pk/7.5 oz	Noncalorically sweetened beverage	Not taxed	High-income	6.666667	7.755555	On sale	1.088888
Sacramento	Baseline	40106	Diet Dr. Pepper 12 pk/12 oz	Noncalorically sweetened beverage	Not taxed	High-income	4.159722	4.159722	No
Sacramento	Baseline	40106	Diet Dr. Pepper 2 L	Noncalorically sweetened beverage	Not taxed	High-income	2.942566	2.942566	No
Sacramento	Baseline	40106	Diet Dr. Pepper 20 oz	Noncalorically sweetened beverage	Not taxed	High-income	7.5	9.45	On sale	1.949999
Sacramento	Baseline	40106	Diet Mountain Dew 2 L	Noncalorically sweetened beverage	Not taxed	High-income	2.942566	2.942566	No
Sacramento	Baseline	40106	Diet Pepsi 1.25 L	Noncalorically sweetened beverage	Not taxed	High-income	2.365882	3.051988	On sale	.6861059
Sacramento	Baseline	40106	Diet Pepsi 12 pk/12 oz	Noncalorically sweetened beverage	Not taxed	High-income	4.159722	4.159722	No
Sacramento	Baseline	40106	Diet Pepsi 2 L	Noncalorically sweetened beverage	Not taxed	High-income	2.942566	2.942566	No
Sacramento	Baseline	40106	Diet Pepsi 20 oz	Noncalorically sweetened beverage	Not taxed	High-income	7.5	9.45	On sale	1.949999
Sacramento	Baseline	40106	Dr. Pepper 12 pk/12 oz	Sugar-sweetened beverage	Taxed	High-income	4.159722	4.159722	No
Sacramento	Baseline	40106	Dr. Pepper 2 L	Sugar-sweetened beverage	Taxed	High-income	2.942566	2.942566	No
Sacramento	Baseline	40106	Dr. Pepper 20 oz	Sugar-sweetened beverage	Taxed	High-income	7.5	9.45	On sale	1.949999
Sacramento	Baseline	40106	Fanta Orange 2 L	Sugar-sweetened beverage	Taxed	High-income	1.478677	2.942566	On sale	1.46389
Sacramento	Baseline	40106	Gatorade 20 oz	Sugar-sweetened beverage	Taxed	High-income	5	9.45	On sale	4.45
Sacramento	Baseline	40106	Kool Aid Jammers 10 pk/6 oz	Sugar-sweetened beverage	Taxed	High-income	4.166667	4.316666	On sale	.1499996
Sacramento	Baseline	40106	Milk, 1%, Unflavored (Cheapest) 1 gal	Unsweetened beverage	Not taxed	High-income	2.648438	2.648438	No
Sacramento	Baseline	40106	Milk, 2%, Unflavored (Cheapest) 1 gal	Unsweetened beverage	Not taxed	High-income	2.648438	2.648438	No
Sacramento	Baseline	40106	Milk, Skim, Unflavored (Cheapest) 1 gal	Unsweetened beverage	Not taxed	High-income	2.648438	2.648438	No
Sacramento	Baseline	40106	Monster 16 oz	Sugar-sweetened beverage	Taxed	High-income	12.5	16.1875	On sale	3.6875
Sacramento	Baseline	40106	Monster 4 pk/16 oz	Sugar-sweetened beverage	Taxed	High-income	9.359375	10.92188	On sale	1.5625
Sacramento	Baseline	40106	Monster Zero Ultra 16 oz	Noncalorically sweetened beverage	Not taxed	High-income	12.5	16.1875	On sale	3.6875
Sacramento	Baseline	40106	Mountain Dew 2 L	Sugar-sweetened beverage	Taxed	High-income	2.942566	2.942566	No
Sacramento	Baseline	40106	Pepsi 1.25 L	Sugar-sweetened beverage	Taxed	High-income	2.365882	3.051988	On sale	.6861059
Sacramento	Baseline	40106	Pepsi 12 pk/12 oz	Sugar-sweetened beverage	Taxed	High-income	4.159722	4.159722	No
Sacramento	Baseline	40106	Pepsi 2 L	Sugar-sweetened beverage	Taxed	High-income	2.942566	2.942566	No
Sacramento	Baseline	40106	Pepsi 20 oz	Sugar-sweetened beverage	Taxed	High-income	7.5	9.45	On sale	1.949999
Sacramento	Baseline	40106	Powerade 32 oz	Sugar-sweetened beverage	Taxed	High-income	4.6875	6.21875	On sale	1.53125
Sacramento	Baseline	40106	Powerade Zero 32 oz	Noncalorically sweetened beverage	Not taxed	High-income	4.6875	6.21875	On sale	1.53125
Sacramento	Baseline	40106	Pure Leaf Sweet Tea 18.5 oz	Sugar-sweetened beverage	Taxed	High-income		10.75676	On sale
Sacramento	Baseline	40106	Pure Leaf Sweet Tea 64 oz	Sugar-sweetened beverage	Taxed	High-income	2.34375	4.671875	On sale	2.328125
Sacramento	Baseline	40106	Pure Leaf Unsweetened Tea 18.5 oz	Unsweetened beverage	Not taxed	High-income	8.108108	10.75676	On sale	2.648649
Sacramento	Baseline	40106	Pure Leaf Unsweetened Tea 64 oz	Unsweetened beverage	Not taxed	High-income	4.671875	4.671875	No
Sacramento	Baseline	40106	Red Bull 12 oz	Sugar-sweetened beverage	Taxed	High-income	20.83333	26.58333	On sale	5.750002
Sacramento	Baseline	40106	Red Bull 16 oz	Sugar-sweetened beverage	Taxed	High-income	21.875	24.9375	On sale	3.0625
Sacramento	Baseline	40106	Red Bull 4 pk/8.4 oz	Sugar-sweetened beverage	Taxed	High-income	23.77976	23.77976	No
Sacramento	Baseline	40106	Red Bull 8.4 oz	Sugar-sweetened beverage	Taxed	High-income	23.80952	27.2619	On sale	3.45238
Sacramento	Baseline	40106	Red Bull Sugarfree 12 oz	Noncalorically sweetened beverage	Not taxed	High-income	20.83333	26.58333	On sale	5.750002
Sacramento	Baseline	40106	Red Bull Sugarfree 16 oz	Noncalorically sweetened beverage	Not taxed	High-income	21.875	24.9375	On sale	3.0625
Sacramento	Baseline	40106	Red Bull Sugarfree 4 pk/8.4 oz	Noncalorically sweetened beverage	Not taxed	High-income	23.77976	23.77976	No
Sacramento	Baseline	40106	Red Bull Sugarfree 8.4 oz	Noncalorically sweetened beverage	Not taxed	High-income	23.80952	27.2619	On sale	3.45238
Sacramento	Baseline	40106	Starbucks Frappuccino (coffee flavor) 13.7 oz	Sugar-sweetened beverage	Taxed	High-income	21.82482	21.82482	No
Sacramento	Baseline	40106	Starbucks Frappuccino (coffee flavor) 4 pk/9.5 oz	Sugar-sweetened beverage	Taxed	High-income	15.76316	15.76316	No
Sacramento	Baseline	40106	Tropicana 100% Juice (Orange) 12 oz	Unsweetened beverage	Not taxed	High-income	14.91667	14.91667	No
Sacramento	Baseline	40106	Vitamin Water 20 oz	Sugar-sweetened beverage	Taxed	High-income	5	9.95	On sale	4.95
Sacramento	Baseline	40106	Vitamin Water Zero 20 oz	Noncalorically sweetened beverage	Not taxed	High-income	5	9.95	On sale	4.95
Sacramento	Baseline	40112	Aquafina Water 20 oz	Unsweetened beverage	Not taxed	High-income	9.45	9.45	No
Sacramento	Baseline	40112	Arizona Green Tea 128 oz	Sugar-sweetened beverage	Taxed	High-income	2.335938	2.335938	No
Sacramento	Baseline	40112	Arizona Green Tea 23 oz	Sugar-sweetened beverage	Taxed	High-income	4.304348	4.304348	No
Sacramento	Baseline	40112	Capri Sun Juice 10 pk/6 oz	Sugar-sweetened beverage	Taxed	High-income	4.166667	6.65	On sale	2.483333
Sacramento	Baseline	40112	Cheapest Bottled Water 20 oz	Unsweetened beverage	Not taxed	High-income	8.45	8.45	No
Sacramento	Baseline	40112	Chocolate Milk, Any Fat % (Cheapest) 14 oz	Unsweetened beverage	Not taxed	High-income	10.64286	10.64286	No
Sacramento	Baseline	40112	Coca-Cola 1.25 L	Sugar-sweetened beverage	Taxed	High-income	2.8154	2.8154	No
Sacramento	Baseline	40112	Coca-Cola 12 pk/12 oz	Sugar-sweetened beverage	Taxed	High-income	2.083333	4.368056	On sale	2.284722
Sacramento	Baseline	40112	Coca-Cola 2 L	Sugar-sweetened beverage	Taxed	High-income	3.238302	3.238302	No
Sacramento	Baseline	40112	Coca-Cola 20 oz	Sugar-sweetened beverage	Taxed	High-income	9.45	9.45	No
Sacramento	Baseline	40112	Coca-Cola 6 pk/7.5 oz	Sugar-sweetened beverage	Taxed	High-income	8.866667	8.866667	No
Sacramento	Baseline	40112	Dasani Water 20 oz	Unsweetened beverage	Not taxed	High-income	8.45	8.45	No
Sacramento	Baseline	40112	Diet Coke 1.25 L	Noncalorically sweetened beverage	Not taxed	High-income	2.8154	2.8154	No
Sacramento	Baseline	40112	Diet Coke 12 pk/12 oz	Noncalorically sweetened beverage	Not taxed	High-income	2.083333	4.368056	On sale	2.284722
Sacramento	Baseline	40112	Diet Coke 2 L	Noncalorically sweetened beverage	Not taxed	High-income	3.238302	3.238302	No
Sacramento	Baseline	40112	Diet Coke 20 oz	Noncalorically sweetened beverage	Not taxed	High-income	9.45	9.45	No
Sacramento	Baseline	40112	Diet Coke 6 pk/7.5 oz	Noncalorically sweetened beverage	Not taxed	High-income	8.866667	8.866667	No
Sacramento	Baseline	40112	Diet Dr. Pepper 12 pk/12 oz	Noncalorically sweetened beverage	Not taxed	High-income	4.090278	4.090278	No
Sacramento	Baseline	40112	Diet Dr. Pepper 20 oz	Noncalorically sweetened beverage	Not taxed	High-income	9.45	9.45	No
Sacramento	Baseline	40112	Diet Pepsi 12 pk/12 oz	Noncalorically sweetened beverage	Not taxed	High-income	4.090278	4.090278	No
Sacramento	Baseline	40112	Diet Pepsi 2 L	Noncalorically sweetened beverage	Not taxed	High-income	3.090434	3.090434	No
Sacramento	Baseline	40112	Dr. Pepper 12 pk/12 oz	Sugar-sweetened beverage	Taxed	High-income	4.090278	4.090278	No
Sacramento	Baseline	40112	Dr. Pepper 2 L	Sugar-sweetened beverage	Taxed	High-income	3.090434	3.090434	No
Sacramento	Baseline	40112	Dr. Pepper 20 oz	Sugar-sweetened beverage	Taxed	High-income	9.45	9.45	No
Sacramento	Baseline	40112	Milk, 1%, Unflavored (Cheapest) 1 gal	Unsweetened beverage	Not taxed	High-income	3.117188	3.117188	No
Sacramento	Baseline	40112	Milk, 2%, Unflavored (Cheapest) 1 gal	Unsweetened beverage	Not taxed	High-income	3.117188	3.117188	No
Sacramento	Baseline	40112	Milk, Skim, Unflavored (Cheapest) 1 gal	Unsweetened beverage	Not taxed	High-income	3.117188	3.117188	No
Sacramento	Baseline	40112	Milk, Whole, Unflavored (Cheapest) 1 gal	Unsweetened beverage	Not taxed	High-income	3.117188	3.117188	No
Sacramento	Baseline	40112	Monster 16 oz	Sugar-sweetened beverage	Taxed	High-income	12.5	16.1875	On sale	3.6875
Sacramento	Baseline	40112	Monster 24 oz	Sugar-sweetened beverage	Taxed	High-income	13.70833	13.70833	No
Sacramento	Baseline	40112	Monster 4 pk/16 oz	Sugar-sweetened beverage	Taxed	High-income	10.14063	12.95313	On sale	2.8125
Sacramento	Baseline	40112	Monster Zero Ultra 16 oz	Noncalorically sweetened beverage	Not taxed	High-income	12.5	16.1875	On sale	3.6875
Sacramento	Baseline	40112	Monster Zero Ultra 24 oz	Noncalorically sweetened beverage	Not taxed	High-income	13.70833	13.70833	No
Sacramento	Baseline	40112	Monster Zero Ultra 4 pk/16 oz	Noncalorically sweetened beverage	Not taxed	High-income	10.14063	12.95313	On sale	2.8125
Sacramento	Baseline	40112	Mountain Dew 2 L	Sugar-sweetened beverage	Taxed	High-income	3.090434	3.090434	No
Sacramento	Baseline	40112	Pepsi 1.25 L	Sugar-sweetened beverage	Taxed	High-income	2.8154	2.8154	No
Sacramento	Baseline	40112	Pepsi 12 pk/12 oz	Sugar-sweetened beverage	Taxed	High-income	4.090278	4.090278	No
Sacramento	Baseline	40112	Pepsi 2 L	Sugar-sweetened beverage	Taxed	High-income	3.090434	3.090434	No
Sacramento	Baseline	40112	Pepsi 20 oz	Sugar-sweetened beverage	Taxed	High-income	9.45	9.45	No
Sacramento	Baseline	40112	Powerade 32 oz	Sugar-sweetened beverage	Taxed	High-income	3.125	4.96875	On sale	1.84375
Sacramento	Baseline	40112	Pure Leaf Sweet Tea 18.5 oz	Sugar-sweetened beverage	Taxed	High-income	9.675675	9.675675	No
Sacramento	Baseline	40112	Pure Leaf Sweet Tea 64 oz	Sugar-sweetened beverage	Taxed	High-income	3.90625	4.359375	On sale	.4531249
Sacramento	Baseline	40112	Pure Leaf Unsweetened Tea 18.5 oz	Unsweetened beverage	Not taxed	High-income	9.675675	9.675675	No
Sacramento	Baseline	40112	Pure Leaf Unsweetened Tea 64 oz	Unsweetened beverage	Not taxed	High-income	3.90625	4.359375	On sale	.4531249
Sacramento	Baseline	40112	Red Bull 12 oz	Sugar-sweetened beverage	Taxed	High-income	26.58333	26.58333	No
Sacramento	Baseline	40112	Red Bull 16 oz	Sugar-sweetened beverage	Taxed	High-income	26.1875	26.1875	No
Sacramento	Baseline	40112	Red Bull 4 pk/8.4 oz	Sugar-sweetened beverage	Taxed	High-income	24.97024	24.97024	No
Sacramento	Baseline	40112	Red Bull 8.4 oz	Sugar-sweetened beverage	Taxed	High-income	28.45238	28.45238	No
Sacramento	Baseline	40112	Red Bull Sugarfree 12 oz	Noncalorically sweetened beverage	Not taxed	High-income	26.58333	26.58333	No
Sacramento	Baseline	40112	Red Bull Sugarfree 16 oz	Noncalorically sweetened beverage	Not taxed	High-income	26.1875	26.1875	No
Sacramento	Baseline	40112	Red Bull Sugarfree 4 pk/8.4 oz	Noncalorically sweetened beverage	Not taxed	High-income	24.97024	24.97024	No
Sacramento	Baseline	40112	Red Bull Sugarfree 8.4 oz	Noncalorically sweetened beverage	Not taxed	High-income	28.45238	28.45238	No
Sacramento	Baseline	40112	Tropicana 100% Juice (Orange) 59 oz	Unsweetened beverage	Not taxed	High-income	9.305084	9.305084	No
Sacramento	Baseline	40112	Vitamin Water 20 oz	Sugar-sweetened beverage	Taxed	High-income	5	8.95	On sale	3.949999
Sacramento	Baseline	40112	Vitamin Water Zero 20 oz	Noncalorically sweetened beverage	Not taxed	High-income	5	8.95	On sale	3.949999
Sacramento	Baseline	40201	Aquafina Water 20 oz	Unsweetened beverage	Not taxed	Low-income	7.900001	7.900001	No
Sacramento	Baseline	40201	Arizona Green Tea 128 oz	Sugar-sweetened beverage	Taxed	Low-income	1.953125	1.953125	No
Sacramento	Baseline	40201	Arizona Zero Calorie Green Tea 128 oz	Noncalorically sweetened beverage	Not taxed	Low-income	1.953125	1.953125	No
Sacramento	Baseline	40201	Capri Sun 100% Juice 10 pk/6 oz	Unsweetened beverage	Not taxed	Low-income	4.966667	4.966667	No
Sacramento	Baseline	40201	Capri Sun Juice 10 pk/6 oz	Sugar-sweetened beverage	Taxed	Low-income	4.133333	4.133333	No
Sacramento	Baseline	40201	Cheapest Bottled Water 20 oz	Unsweetened beverage	Not taxed	Low-income	7.900001	7.900001	No
Sacramento	Baseline	40201	Chocolate Milk, Any Fat % (Cheapest) 0.5 gal	Unsweetened beverage	Not taxed	Low-income	3.71875	3.71875	No
Sacramento	Baseline	40201	Chocolate Milk, Any Fat % (Cheapest) 1 gal	Unsweetened beverage	Not taxed	Low-income	3.109375	3.109375	No
Sacramento	Baseline	40201	Chocolate Milk, Any Fat % (Cheapest) 14 oz	Unsweetened beverage	Not taxed	Low-income	9.428572	9.428572	No
Sacramento	Baseline	40201	Coca-Cola 12 pk/12 oz	Sugar-sweetened beverage	Taxed	Low-income	3.319444	3.319444	No
Sacramento	Baseline	40201	Coca-Cola 2 L	Sugar-sweetened beverage	Taxed	Low-income	2.306735	2.306735	No
Sacramento	Baseline	40201	Coca-Cola 20 oz	Sugar-sweetened beverage	Taxed	Low-income	8.900001	8.900001	No
Sacramento	Baseline	40201	Dasani Water 20 oz	Unsweetened beverage	Not taxed	Low-income	7.900001	7.900001	No
Sacramento	Baseline	40201	Diet Coke 12 pk/12 oz	Noncalorically sweetened beverage	Not taxed	Low-income	3.319444	3.319444	No
Sacramento	Baseline	40201	Diet Coke 2 L	Noncalorically sweetened beverage	Not taxed	Low-income	2.306735	2.306735	No
Sacramento	Baseline	40201	Diet Coke 20 oz	Noncalorically sweetened beverage	Not taxed	Low-income	8.900001	8.900001	No
Sacramento	Baseline	40201	Diet Dr. Pepper 12 pk/12 oz	Noncalorically sweetened beverage	Not taxed	Low-income	3.25	3.25	No
Sacramento	Baseline	40201	Diet Dr. Pepper 2 L	Noncalorically sweetened beverage	Not taxed	Low-income	2.336309	2.336309	No
Sacramento	Baseline	40201	Diet Dr. Pepper 20 oz	Noncalorically sweetened beverage	Not taxed	Low-income	8.900001	8.900001	No
Sacramento	Baseline	40201	Diet Mountain Dew 2 L	Noncalorically sweetened beverage	Not taxed	Low-income	2.336309	2.336309	No
Sacramento	Baseline	40201	Diet Pepsi 1.25 L	Noncalorically sweetened beverage	Not taxed	Low-income	2.365882	2.365882	No
Sacramento	Baseline	40201	Diet Pepsi 12 pk/12 oz	Noncalorically sweetened beverage	Not taxed	Low-income	2.3125	3.25	On sale	.9374999
Sacramento	Baseline	40201	Diet Pepsi 2 L	Noncalorically sweetened beverage	Not taxed	Low-income	2.336309	2.336309	No
Sacramento	Baseline	40201	Diet Pepsi 20 oz	Noncalorically sweetened beverage	Not taxed	Low-income	8.900001	8.900001	No
Sacramento	Baseline	40201	Dr. Pepper 12 pk/12 oz	Sugar-sweetened beverage	Taxed	Low-income	2.3125	3.25	On sale	.9374999
Sacramento	Baseline	40201	Dr. Pepper 2 L	Sugar-sweetened beverage	Taxed	Low-income	2.336309	2.336309	No
Sacramento	Baseline	40201	Dr. Pepper 20 oz	Sugar-sweetened beverage	Taxed	Low-income	8.900001	8.900001	No
Sacramento	Baseline	40201	Fanta Orange 2 L	Sugar-sweetened beverage	Taxed	Low-income	1.478677	1.848346	On sale	.3696691
Sacramento	Baseline	40201	Gatorade 20 oz	Sugar-sweetened beverage	Taxed	Low-income	8.4	8.4	No
Sacramento	Baseline	40201	Gatorade 32 oz	Sugar-sweetened beverage	Taxed	Low-income	2.75	3.125	On sale	.375
Sacramento	Baseline	40201	Gatorade 8 pk/20 oz	Sugar-sweetened beverage	Taxed	Low-income	2.925	3.4	On sale	.4750002
Sacramento	Baseline	40201	Gatorade G2 32 oz	Sugar-sweetened beverage	Taxed	Low-income	2.75	3.125	On sale	.375
Sacramento	Baseline	40201	Gatorade G2 8 pk/20 oz	Sugar-sweetened beverage	Taxed	Low-income	2.925	3.4	On sale	.4750002
Sacramento	Baseline	40201	Jarritos (any flavor, cheapest) 12.5 oz	Sugar-sweetened beverage	Taxed	Low-income	5.36	5.36	No
Sacramento	Baseline	40201	Kool Aid Jammers 10 pk/6 oz	Sugar-sweetened beverage	Taxed	Low-income	3.133333	3.133333	No
Sacramento	Baseline	40201	Milk, 1%, Unflavored (Cheapest) 0.5 gal	Unsweetened beverage	Not taxed	Low-income	3.40625	3.40625	No
Sacramento	Baseline	40201	Milk, 1%, Unflavored (Cheapest) 1 gal	Unsweetened beverage	Not taxed	Low-income	2.851563	2.851563	No
Sacramento	Baseline	40201	Milk, 2%, Unflavored (Cheapest) 0.5 gal	Unsweetened beverage	Not taxed	Low-income	3.40625	3.40625	No
Sacramento	Baseline	40201	Milk, 2%, Unflavored (Cheapest) 1 gal	Unsweetened beverage	Not taxed	Low-income	2.679688	2.679688	No
Sacramento	Baseline	40201	Milk, Skim, Unflavored (Cheapest) 0.5 gal	Unsweetened beverage	Not taxed	Low-income	3.40625	3.40625	No
Sacramento	Baseline	40201	Milk, Skim, Unflavored (Cheapest) 1 gal	Unsweetened beverage	Not taxed	Low-income	2.835938	2.835938	No
Sacramento	Baseline	40201	Milk, Whole, Unflavored (Cheapest) 0.5 gal	Unsweetened beverage	Not taxed	Low-income	3.515625	3.515625	No
Sacramento	Baseline	40201	Milk, Whole, Unflavored (Cheapest) 1 gal	Unsweetened beverage	Not taxed	Low-income	2.929688	2.929688	No
Sacramento	Baseline	40201	Minute Maid (Fruit Punch) 59 oz	Sugar-sweetened beverage	Taxed	Low-income	2.542373	2.542373	No
Sacramento	Baseline	40201	Minute Maid 100% Juice (Orange) 59 oz	Unsweetened beverage	Not taxed	Low-income	4.711864	4.711864	No
Sacramento	Baseline	40201	Monster 16 oz	Sugar-sweetened beverage	Taxed	Low-income	11.75	11.75	No
Sacramento	Baseline	40201	Monster 4 pk/16 oz	Sugar-sweetened beverage	Taxed	Low-income	9.75	9.75	No
Sacramento	Baseline	40201	Monster Zero Ultra 16 oz	Noncalorically sweetened beverage	Not taxed	Low-income	11.75	11.75	No
Sacramento	Baseline	40201	Monster Zero Ultra 4 pk/16 oz	Noncalorically sweetened beverage	Not taxed	Low-income	9.75	9.75	No
Sacramento	Baseline	40201	Mountain Dew 2 L	Sugar-sweetened beverage	Taxed	Low-income	2.336309	2.336309	No
Sacramento	Baseline	40201	Pepsi 1.25 L	Sugar-sweetened beverage	Taxed	Low-income	2.365882	2.365882	No
Sacramento	Baseline	40201	Pepsi 12 pk/12 oz	Sugar-sweetened beverage	Taxed	Low-income	2.3125	3.25	On sale	.9374999
Sacramento	Baseline	40201	Pepsi 2 L	Sugar-sweetened beverage	Taxed	Low-income	2.336309	2.336309	No
Sacramento	Baseline	40201	Pepsi 20 oz	Sugar-sweetened beverage	Taxed	Low-income	8.900001	8.900001	No
Sacramento	Baseline	40201	Powerade 20 oz	Sugar-sweetened beverage	Taxed	Low-income	7.4	7.4	No
Sacramento	Baseline	40201	Powerade 32 oz	Sugar-sweetened beverage	Taxed	Low-income	2.5	2.5	No
Sacramento	Baseline	40201	Powerade 8 pk/20 oz	Sugar-sweetened beverage	Taxed	Low-income	2.4875	2.8	On sale	.3125001
Sacramento	Baseline	40201	Powerade Zero 32 oz	Noncalorically sweetened beverage	Not taxed	Low-income	2.5	2.5	No
Sacramento	Baseline	40201	Powerade Zero 8 pk/20 oz	Noncalorically sweetened beverage	Not taxed	Low-income	2.4875	2.8	On sale	.3125001
Sacramento	Baseline	40201	Pure Leaf Unsweetened Tea 18.5 oz	Unsweetened beverage	Not taxed	Low-income	8.540541	8.540541	No
Sacramento	Baseline	40201	RC Cola 2 L	Sugar-sweetened beverage	Taxed	Low-income	1.478677	1.478677	No
Sacramento	Baseline	40201	Red Bull 12 oz	Sugar-sweetened beverage	Taxed	Low-income	20.83333	20.83333	No
Sacramento	Baseline	40201	Red Bull 16 oz	Sugar-sweetened beverage	Taxed	Low-income	20.4375	20.4375	No
Sacramento	Baseline	40201	Red Bull 8.4 oz	Sugar-sweetened beverage	Taxed	Low-income	23.57143	23.57143	No
Sacramento	Baseline	40201	Red Bull Sugarfree 12 oz	Noncalorically sweetened beverage	Not taxed	Low-income	20.83333	20.83333	No
Sacramento	Baseline	40201	Red Bull Sugarfree 4 pk/8.4 oz	Noncalorically sweetened beverage	Not taxed	Low-income	18.57143	18.57143	No
Sacramento	Baseline	40201	Red Bull Sugarfree 8.4 oz	Noncalorically sweetened beverage	Not taxed	Low-income	23.57143	23.57143	No
Sacramento	Baseline	40201	Starbucks Frappuccino (coffee flavor) 13.7 oz	Sugar-sweetened beverage	Taxed	Low-income	18.24817	18.24817	No
Sacramento	Baseline	40201	Starbucks Frappuccino (coffee flavor) 4 pk/9.5 oz	Sugar-sweetened beverage	Taxed	Low-income			No
Sacramento	Baseline	40201	Tropicana 100% Juice (Orange) 12 oz	Unsweetened beverage	Not taxed	Low-income	11.5	11.5	No
Sacramento	Baseline	40201	Tropicana 100% Juice (Orange) 59 oz	Unsweetened beverage	Not taxed	Low-income	5.644068	5.644068	No
Sacramento	Baseline	40201	Vitamin Water 20 oz	Sugar-sweetened beverage	Taxed	Low-income	4.7	4.7	No
Sacramento	Baseline	40202	Aquafina Water 20 oz	Unsweetened beverage	Not taxed	Low-income	9.45	9.45	No
Sacramento	Baseline	40202	Arizona Green Tea 128 oz	Sugar-sweetened beverage	Taxed	Low-income	2.28125	2.28125	No
Sacramento	Baseline	40202	Capri Sun Juice 10 pk/6 oz	Sugar-sweetened beverage	Taxed	Low-income	4.15	4.15	No
Sacramento	Baseline	40202	Cheapest Bottled Water 20 oz	Unsweetened beverage	Not taxed	Low-income	9.45	9.45	No
Sacramento	Baseline	40202	Chocolate Milk, Any Fat % (Cheapest) 0.5 gal	Unsweetened beverage	Not taxed	Low-income	4.671875	4.671875	No
Sacramento	Baseline	40202	Chocolate Milk, Any Fat % (Cheapest) 1 gal	Unsweetened beverage	Not taxed	Low-income	3.898437	3.898437	No
Sacramento	Baseline	40202	Chocolate Milk, Any Fat % (Cheapest) 14 oz	Unsweetened beverage	Not taxed	Low-income	10.64286	10.64286	No
Sacramento	Baseline	40202	Coca-Cola 12 pk/12 oz	Sugar-sweetened beverage	Taxed	Low-income	2.083333	4.159722	On sale	2.076389
Sacramento	Baseline	40202	Coca-Cola 2 L	Sugar-sweetened beverage	Taxed	Low-income	2.942566	2.942566	No
Sacramento	Baseline	40202	Coca-Cola 20 oz	Sugar-sweetened beverage	Taxed	Low-income	9.45	9.45	No
Sacramento	Baseline	40202	Coca-Cola 6 pk/7.5 oz	Sugar-sweetened beverage	Taxed	Low-income	6.644444	6.644444	No
Sacramento	Baseline	40202	Dasani Water 20 oz	Unsweetened beverage	Not taxed	Low-income	9.45	9.45	No
Sacramento	Baseline	40202	Diet Coke 12 pk/12 oz	Noncalorically sweetened beverage	Not taxed	Low-income	2.083333	4.159722	On sale	2.076389
Sacramento	Baseline	40202	Diet Coke 2 L	Noncalorically sweetened beverage	Not taxed	Low-income	2.942566	2.942566	No
Sacramento	Baseline	40202	Diet Coke 20 oz	Noncalorically sweetened beverage	Not taxed	Low-income	9.45	9.45	No
Sacramento	Baseline	40202	Diet Coke 6 pk/7.5 oz	Noncalorically sweetened beverage	Not taxed	Low-income	6.644444	6.644444	No
Sacramento	Baseline	40202	Diet Dr. Pepper 12 pk/12 oz	Noncalorically sweetened beverage	Not taxed	Low-income	2.083333	4.159722	On sale	2.076389
Sacramento	Baseline	40202	Diet Dr. Pepper 2 L	Noncalorically sweetened beverage	Not taxed	Low-income	1.848346	2.942566	On sale	1.094221
Sacramento	Baseline	40202	Diet Dr. Pepper 20 oz	Noncalorically sweetened beverage	Not taxed	Low-income	8.95	8.95	No
Sacramento	Baseline	40202	Diet Mountain Dew 2 L	Noncalorically sweetened beverage	Not taxed	Low-income	1.848346	2.942566	On sale	1.094221
Sacramento	Baseline	40202	Diet Pepsi 12 pk/12 oz	Noncalorically sweetened beverage	Not taxed	Low-income	2.083333	4.159722	On sale	2.076389
Sacramento	Baseline	40202	Diet Pepsi 2 L	Noncalorically sweetened beverage	Not taxed	Low-income	1.848346	2.942566	On sale	1.094221
Sacramento	Baseline	40202	Diet Pepsi 20 oz	Noncalorically sweetened beverage	Not taxed	Low-income	8.95	8.95	No
Sacramento	Baseline	40202	Dr. Pepper 12 pk/12 oz	Sugar-sweetened beverage	Taxed	Low-income	2.083333	4.159722	On sale	2.076389
Sacramento	Baseline	40202	Dr. Pepper 2 L	Sugar-sweetened beverage	Taxed	Low-income	1.848346	2.942566	On sale	1.094221
Sacramento	Baseline	40202	Dr. Pepper 20 oz	Sugar-sweetened beverage	Taxed	Low-income	8.95	8.95	No
Sacramento	Baseline	40202	Gatorade 20 oz	Sugar-sweetened beverage	Taxed	Low-income	8.95	8.95	No
Sacramento	Baseline	40202	Gatorade 32 oz	Sugar-sweetened beverage	Taxed	Low-income	3.125	3.125	No
Sacramento	Baseline	40202	Gatorade 8 pk/20 oz	Sugar-sweetened beverage	Taxed	Low-income	3.55625	3.55625	No
Sacramento	Baseline	40202	Gatorade G2 32 oz	Sugar-sweetened beverage	Taxed	Low-income	3.125	3.125	No
Sacramento	Baseline	40202	Gatorade G2 8 pk/20 oz	Sugar-sweetened beverage	Taxed	Low-income	3.55625	3.55625	No
Sacramento	Baseline	40202	Kool Aid Jammers 10 pk/6 oz	Sugar-sweetened beverage	Taxed	Low-income	3.316667	3.316667	No
Sacramento	Baseline	40202	LaCroix Sparkling Water 12 oz	Unsweetened beverage	Not taxed	Low-income	5.75	5.75	No
Sacramento	Baseline	40202	Milk, 1%, Unflavored (Cheapest) 0.5 gal	Unsweetened beverage	Not taxed	Low-income	2.921875	2.921875	No
Sacramento	Baseline	40202	Milk, 1%, Unflavored (Cheapest) 1 gal	Unsweetened beverage	Not taxed	Low-income	2.429688	2.429688	No
Sacramento	Baseline	40202	Milk, 2%, Unflavored (Cheapest) 0.5 gal	Unsweetened beverage	Not taxed	Low-income	3.09375	3.09375	No
Sacramento	Baseline	40202	Milk, 2%, Unflavored (Cheapest) 1 gal	Unsweetened beverage	Not taxed	Low-income	2.585938	2.585938	No
Sacramento	Baseline	40202	Milk, Skim, Unflavored (Cheapest) 0.5 gal	Unsweetened beverage	Not taxed	Low-income	4.359375	4.359375	No
Sacramento	Baseline	40202	Milk, Skim, Unflavored (Cheapest) 1 gal	Unsweetened beverage	Not taxed	Low-income	2.195313	2.195313	No
Sacramento	Baseline	40202	Milk, Whole, Unflavored (Cheapest) 0.5 gal	Unsweetened beverage	Not taxed	Low-income	4.359375	4.359375	No
Sacramento	Baseline	40202	Milk, Whole, Unflavored (Cheapest) 1 gal	Unsweetened beverage	Not taxed	Low-income	2.875	2.875	No
Sacramento	Baseline	40202	Monster 16 oz	Sugar-sweetened beverage	Taxed	Low-income	12.125	12.125	No
Sacramento	Baseline	40202	Monster 4 pk/16 oz	Sugar-sweetened beverage	Taxed	Low-income	10.29688	10.29688	No
Sacramento	Baseline	40202	Monster Zero Ultra 16 oz	Noncalorically sweetened beverage	Not taxed	Low-income	12.125	12.125	No
Sacramento	Baseline	40202	Monster Zero Ultra 4 pk/16 oz	Noncalorically sweetened beverage	Not taxed	Low-income	10.29688	10.29688	No
Sacramento	Baseline	40202	Mountain Dew 2 L	Sugar-sweetened beverage	Taxed	Low-income	1.848346	2.942566	On sale	1.094221
Sacramento	Baseline	40202	Pepsi 12 pk/12 oz	Sugar-sweetened beverage	Taxed	Low-income	2.083333	4.159722	On sale	2.076389
Sacramento	Baseline	40202	Pepsi 2 L	Sugar-sweetened beverage	Taxed	Low-income	1.848346	2.942566	On sale	1.094221
Sacramento	Baseline	40202	Pepsi 20 oz	Sugar-sweetened beverage	Taxed	Low-income	8.95	8.95	No
Sacramento	Baseline	40202	Powerade 32 oz	Sugar-sweetened beverage	Taxed	Low-income	2.78125	2.78125	No
Sacramento	Baseline	40202	Powerade 8 pk/20 oz	Sugar-sweetened beverage	Taxed	Low-income	2.49375	2.68125	On sale	.1875
Sacramento	Baseline	40202	Powerade Zero 32 oz	Noncalorically sweetened beverage	Not taxed	Low-income	2.78125	2.78125	No
Sacramento	Baseline	40202	Powerade Zero 8 pk/20 oz	Noncalorically sweetened beverage	Not taxed	Low-income	2.49375	2.68125	On sale	.1875
Sacramento	Baseline	40202	Pure Leaf Sweet Tea 18.5 oz	Sugar-sweetened beverage	Taxed	Low-income	5.405406	9.027026	On sale	3.621621
Sacramento	Baseline	40202	Pure Leaf Sweet Tea 64 oz	Sugar-sweetened beverage	Taxed	Low-income	3.109375	3.734375	On sale	.6250001
Sacramento	Baseline	40202	Pure Leaf Unsweetened Tea 18.5 oz	Unsweetened beverage	Not taxed	Low-income	5.405406	9.027026	On sale	3.621621
Sacramento	Baseline	40202	Pure Leaf Unsweetened Tea 64 oz	Unsweetened beverage	Not taxed	Low-income	3.109375	3.734375	On sale	.6250001
Sacramento	Baseline	40202	Red Bull 12 oz	Sugar-sweetened beverage	Taxed	Low-income	21.58333	21.58333	No
Sacramento	Baseline	40202	Red Bull 16 oz	Sugar-sweetened beverage	Taxed	Low-income	21.8125	21.8125	No
Sacramento	Baseline	40202	Red Bull 4 pk/8.4 oz	Sugar-sweetened beverage	Taxed	Low-income	19.01786	19.01786	No
Sacramento	Baseline	40202	Red Bull 8.4 oz	Sugar-sweetened beverage	Taxed	Low-income	23.69048	23.69048	No
Sacramento	Baseline	40202	Red Bull Sugarfree 12 oz	Noncalorically sweetened beverage	Not taxed	Low-income	21.58333	21.58333	No
Sacramento	Baseline	40202	Red Bull Sugarfree 16 oz	Noncalorically sweetened beverage	Not taxed	Low-income	21.8125	21.8125	No
Sacramento	Baseline	40202	Red Bull Sugarfree 4 pk/8.4 oz	Noncalorically sweetened beverage	Not taxed	Low-income	19.01786	19.01786	No
Sacramento	Baseline	40202	Red Bull Sugarfree 8.4 oz	Noncalorically sweetened beverage	Not taxed	Low-income	23.69048	23.69048	No
Sacramento	Baseline	40202	Starbucks Frappuccino (coffee flavor) 13.7 oz	Sugar-sweetened beverage	Taxed	Low-income	20.36496	20.36496	No
Sacramento	Baseline	40202	Starbucks Frappuccino (coffee flavor) 4 pk/9.5 oz	Sugar-sweetened beverage	Taxed	Low-income	15.5	15.5	No
Sacramento	Baseline	40202	Tropicana 100% Juice (Orange) 59 oz	Unsweetened beverage	Not taxed	Low-income	5.661016	5.661016	No
Sacramento	Baseline	40202	Vitamin Water 20 oz	Sugar-sweetened beverage	Taxed	Low-income	5.45	5.45	No
Sacramento	Baseline	40202	Vitamin Water 6 pk/16.9 oz	Sugar-sweetened beverage	Taxed	Low-income	3.934911	4.723866	On sale	.7889546
Sacramento	Baseline	40202	Vitamin Water Zero 20 oz	Noncalorically sweetened beverage	Not taxed	Low-income	5.45	5.45	No
Sacramento	Baseline	40202	Vitamin Water Zero 6 pk/16.9 oz	Noncalorically sweetened beverage	Not taxed	Low-income	3.934911	4.723866	On sale	.7889546
Sacramento	Baseline	40203	Aquafina Water 20 oz	Unsweetened beverage	Not taxed	High-income	8.45	8.45	No
Sacramento	Baseline	40203	Arizona Green Tea 23 oz	Sugar-sweetened beverage	Taxed	High-income	2.173913	4.304348	On sale	2.130435
Sacramento	Baseline	40203	Arizona Zero Calorie Green Tea 128 oz	Noncalorically sweetened beverage	Not taxed	High-income	2.328125	2.328125	No
Sacramento	Baseline	40203	Arizona Zero Calorie Green Tea 23 oz	Noncalorically sweetened beverage	Not taxed	High-income	2.173913	4.304348	On sale	2.130435
Sacramento	Baseline	40203	Capri Sun 100% Juice 10 pk/6 oz	Unsweetened beverage	Not taxed	High-income	5.983333	6.983333	On sale	.9999998
Sacramento	Baseline	40203	Capri Sun Juice 10 pk/6 oz	Sugar-sweetened beverage	Taxed	High-income	5.15	6.65	On sale	1.5
Sacramento	Baseline	40203	Cheapest Bottled Water 20 oz	Unsweetened beverage	Not taxed	High-income	6.25	7.45	On sale	1.2
Sacramento	Baseline	40203	Chocolate Milk, Any Fat % (Cheapest) 0.5 gal	Unsweetened beverage	Not taxed	High-income	4.671875	4.671875	No
Sacramento	Baseline	40203	Chocolate Milk, Any Fat % (Cheapest) 1 gal	Unsweetened beverage	Not taxed	High-income	3.898437	3.898437	No
Sacramento	Baseline	40203	Coca-Cola 1.25 L	Sugar-sweetened beverage	Taxed	High-income	2.342224	3.525165	On sale	1.182941
Sacramento	Baseline	40203	Coca-Cola 12 pk/12 oz	Sugar-sweetened beverage	Taxed	High-income	4.854167	4.854167	On sale	0
Sacramento	Baseline	40203	Coca-Cola 2 L	Sugar-sweetened beverage	Taxed	High-income	2.46939	2.942566	On sale	.4731765
Sacramento	Baseline	40203	Coca-Cola 20 oz	Sugar-sweetened beverage	Taxed	High-income	9.95	9.95	No
Sacramento	Baseline	40203	Coca-Cola 6 pk/7.5 oz	Sugar-sweetened beverage	Taxed	High-income	5.555556	7.755555	On sale	2.2
Sacramento	Baseline	40203	Dasani Water 20 oz	Unsweetened beverage	Not taxed	High-income	9.45	9.45	No
Sacramento	Baseline	40203	Diet Coke 1.25 L	Noncalorically sweetened beverage	Not taxed	High-income	2.342224	3.525165	On sale	1.182941
Sacramento	Baseline	40203	Diet Coke 12 pk/12 oz	Noncalorically sweetened beverage	Not taxed	High-income	4.854167	4.854167	On sale	0
Sacramento	Baseline	40203	Diet Coke 2 L	Noncalorically sweetened beverage	Not taxed	High-income	2.46939	2.942566	On sale	.4731765
Sacramento	Baseline	40203	Diet Coke 20 oz	Noncalorically sweetened beverage	Not taxed	High-income	9.95	9.95	No
Sacramento	Baseline	40203	Diet Coke 6 pk/7.5 oz	Noncalorically sweetened beverage	Not taxed	High-income	5.555556	7.755555	On sale	2.2
Sacramento	Baseline	40203	Diet Dr. Pepper 12 pk/12 oz	Noncalorically sweetened beverage	Not taxed	High-income	4.854167	4.854167	On sale	0
Sacramento	Baseline	40203	Diet Dr. Pepper 2 L	Noncalorically sweetened beverage	Not taxed	High-income	1.46389	2.942566	On sale	1.478677
Sacramento	Baseline	40203	Diet Dr. Pepper 20 oz	Noncalorically sweetened beverage	Not taxed	High-income	9.95	9.95	No
Sacramento	Baseline	40203	Diet Mountain Dew 2 L	Noncalorically sweetened beverage	Not taxed	High-income	1.46389	2.942566	On sale	1.478677
Sacramento	Baseline	40203	Diet Pepsi 1.25 L	Noncalorically sweetened beverage	Not taxed	High-income	3.051988	3.051988	No
Sacramento	Baseline	40203	Diet Pepsi 12 pk/12 oz	Noncalorically sweetened beverage	Not taxed	High-income	4.854167	4.854167	On sale	0
Sacramento	Baseline	40203	Diet Pepsi 2 L	Noncalorically sweetened beverage	Not taxed	High-income	1.46389	2.942566	On sale	1.478677
Sacramento	Baseline	40203	Diet Pepsi 20 oz	Noncalorically sweetened beverage	Not taxed	High-income	9.95	9.95	No
Sacramento	Baseline	40203	Dr. Pepper 12 pk/12 oz	Sugar-sweetened beverage	Taxed	High-income	4.854167	4.854167	On sale	0
Sacramento	Baseline	40203	Dr. Pepper 2 L	Sugar-sweetened beverage	Taxed	High-income	1.46389	2.942566	On sale	1.478677
Sacramento	Baseline	40203	Dr. Pepper 20 oz	Sugar-sweetened beverage	Taxed	High-income	9.95	9.95	No
Sacramento	Baseline	40203	Fanta Orange 2 L	Sugar-sweetened beverage	Taxed	High-income	2.46939	2.942566	On sale	.4731765
Sacramento	Baseline	40203	Gatorade 32 oz	Sugar-sweetened beverage	Taxed	High-income	3.125	6.21875	On sale	3.09375
Sacramento	Baseline	40203	Gatorade 8 pk/20 oz	Sugar-sweetened beverage	Taxed	High-income	2.49375	4.99375	On sale	2.5
Sacramento	Baseline	40203	Gatorade G2 32 oz	Sugar-sweetened beverage	Taxed	High-income	3.125	6.21875	On sale	3.09375
Sacramento	Baseline	40203	Gatorade G2 8 pk/20 oz	Sugar-sweetened beverage	Taxed	High-income	2.49375	4.99375	On sale	2.5
Sacramento	Baseline	40203	Kool Aid Jammers 10 pk/6 oz	Sugar-sweetened beverage	Taxed	High-income	4.983334	5.483334	On sale	.4999999
Sacramento	Baseline	40203	Milk, 1%, Unflavored (Cheapest) 0.5 gal	Unsweetened beverage	Not taxed	High-income	3.890625	3.890625	No
Sacramento	Baseline	40203	Milk, 1%, Unflavored (Cheapest) 1 gal	Unsweetened beverage	Not taxed	High-income	2.328125	2.328125	No
Sacramento	Baseline	40203	Milk, 2%, Unflavored (Cheapest) 0.5 gal	Unsweetened beverage	Not taxed	High-income	3.890625	3.890625	No
Sacramento	Baseline	40203	Milk, 2%, Unflavored (Cheapest) 1 gal	Unsweetened beverage	Not taxed	High-income	2.328125	2.328125	No
Sacramento	Baseline	40203	Milk, Skim, Unflavored (Cheapest) 0.5 gal	Unsweetened beverage	Not taxed	High-income	3.890625	3.890625	No
Sacramento	Baseline	40203	Milk, Skim, Unflavored (Cheapest) 1 gal	Unsweetened beverage	Not taxed	High-income	2.328125	2.328125	No
Sacramento	Baseline	40203	Milk, Whole, Unflavored (Cheapest) 0.5 gal	Unsweetened beverage	Not taxed	High-income	3.890625	3.890625	No
Sacramento	Baseline	40203	Milk, Whole, Unflavored (Cheapest) 1 gal	Unsweetened beverage	Not taxed	High-income	2.328125	2.328125	No
Sacramento	Baseline	40203	Minute Maid (Fruit Punch) 59 oz	Sugar-sweetened beverage	Taxed	High-income	3.372881	4.220339	On sale	.8474577
Sacramento	Baseline	40203	Minute Maid 100% Juice (Orange) 59 oz	Unsweetened beverage	Not taxed	High-income	5.067797	6.762712	On sale	1.694915
Sacramento	Baseline	40203	Monster 16 oz	Sugar-sweetened beverage	Taxed	High-income	12.5	15.5625	On sale	3.0625
Sacramento	Baseline	40203	Monster 24 oz	Sugar-sweetened beverage	Taxed	High-income	10.41667	13.70833	On sale	3.291667
Sacramento	Baseline	40203	Monster 4 pk/16 oz	Sugar-sweetened beverage	Taxed	High-income	10.92188	13.26563	On sale	2.34375
Sacramento	Baseline	40203	Monster Zero Ultra 16 oz	Noncalorically sweetened beverage	Not taxed	High-income	12.5	15.5625	On sale	3.0625
Sacramento	Baseline	40203	Monster Zero Ultra 24 oz	Noncalorically sweetened beverage	Not taxed	High-income	10.41667	10.41667	On sale	0
Sacramento	Baseline	40203	Mountain Dew 2 L	Sugar-sweetened beverage	Taxed	High-income	1.46389	2.942566	On sale	1.478677
Sacramento	Baseline	40203	Pepsi 1.25 L	Sugar-sweetened beverage	Taxed	High-income	3.051988	3.051988	No
Sacramento	Baseline	40203	Pepsi 12 pk/12 oz	Sugar-sweetened beverage	Taxed	High-income	4.854167	4.854167	On sale	0
Sacramento	Baseline	40203	Pepsi 2 L	Sugar-sweetened beverage	Taxed	High-income	1.46389	2.942566	On sale	1.478677
Sacramento	Baseline	40203	Pepsi 20 oz	Sugar-sweetened beverage	Taxed	High-income	9.95	9.95	No
Sacramento	Baseline	40203	Powerade 32 oz	Sugar-sweetened beverage	Taxed	High-income	3.125	4.65625	On sale	1.53125
Sacramento	Baseline	40203	Powerade 8 pk/20 oz	Sugar-sweetened beverage	Taxed	High-income	3.74375	4.36875	On sale	.6250001
Sacramento	Baseline	40203	Powerade Zero 32 oz	Noncalorically sweetened beverage	Not taxed	High-income	3.125	4.65625	On sale	1.53125
Sacramento	Baseline	40203	Powerade Zero 8 pk/20 oz	Noncalorically sweetened beverage	Not taxed	High-income	2.49375	4.36875	On sale	1.875
Sacramento	Baseline	40203	Pure Leaf Sweet Tea 18.5 oz	Sugar-sweetened beverage	Taxed	High-income	6.756756	10.75676	On sale	4
Sacramento	Baseline	40203	Pure Leaf Sweet Tea 64 oz	Sugar-sweetened beverage	Taxed	High-income	4.671875	4.671875	No
Sacramento	Baseline	40203	Pure Leaf Unsweetened Tea 18.5 oz	Unsweetened beverage	Not taxed	High-income	6.756756	10.75676	On sale	4
Sacramento	Baseline	40203	Pure Leaf Unsweetened Tea 64 oz	Unsweetened beverage	Not taxed	High-income	4.671875	4.671875	No
Sacramento	Baseline	40203	RC Cola 2 L	Sugar-sweetened beverage	Taxed	High-income	1.316022	2.942566	On sale	1.626544
Sacramento	Baseline	40203	Red Bull 12 oz	Sugar-sweetened beverage	Taxed	High-income	20.83333	24.91667	On sale	4.083334
Sacramento	Baseline	40203	Red Bull 16 oz	Sugar-sweetened beverage	Taxed	High-income	24.9375	24.9375	No
Sacramento	Baseline	40203	Red Bull 4 pk/8.4 oz	Sugar-sweetened beverage	Taxed	High-income	23.77976	23.77976	No
Sacramento	Baseline	40203	Red Bull 8.4 oz	Sugar-sweetened beverage	Taxed	High-income	27.2619	27.2619	No
Sacramento	Baseline	40203	Red Bull Sugarfree 12 oz	Noncalorically sweetened beverage	Not taxed	High-income	20.83333	24.91667	On sale	4.083334
Sacramento	Baseline	40203	Red Bull Sugarfree 16 oz	Noncalorically sweetened beverage	Not taxed	High-income	24.9375	24.9375	No
Sacramento	Baseline	40203	Red Bull Sugarfree 4 pk/8.4 oz	Noncalorically sweetened beverage	Not taxed	High-income	23.77976	23.77976	No
Sacramento	Baseline	40203	Red Bull Sugarfree 8.4 oz	Noncalorically sweetened beverage	Not taxed	High-income	27.2619	27.2619	No
Sacramento	Baseline	40203	Starbucks Frappuccino (coffee flavor) 13.7 oz	Sugar-sweetened beverage	Taxed	High-income	18.24817	21.82482	On sale	3.576642
Sacramento	Baseline	40203	Starbucks Frappuccino (coffee flavor) 4 pk/9.5 oz	Sugar-sweetened beverage	Taxed	High-income	18.39474	18.39474	No
Sacramento	Baseline	40203	Tropicana 100% Juice (Orange) 59 oz	Unsweetened beverage	Not taxed	High-income	6.762712	7.949152	On sale	1.186441
Sacramento	Baseline	40203	Vitamin Water 20 oz	Sugar-sweetened beverage	Taxed	High-income	5	7.95	On sale	2.95
Sacramento	Baseline	40203	Vitamin Water 6 pk/16.9 oz	Sugar-sweetened beverage	Taxed	High-income	3.934911	5.907298	On sale	1.972386
Sacramento	Baseline	40203	Vitamin Water Zero 20 oz	Noncalorically sweetened beverage	Not taxed	High-income	5	7.95	On sale	2.95
Sacramento	Baseline	40203	Vitamin Water Zero 6 pk/16.9 oz	Noncalorically sweetened beverage	Not taxed	High-income	3.934911	5.907298	On sale	1.972386
Sacramento	Baseline	40205	Arizona Green Tea 23 oz	Sugar-sweetened beverage	Taxed	Medium-income	4.304348	4.304348	No
Sacramento	Baseline	40205	Cheapest Bottled Water 20 oz	Unsweetened beverage	Not taxed	Medium-income	6.45	6.45	No
Sacramento	Baseline	40205	Chocolate Milk, Any Fat % (Cheapest) 14 oz	Unsweetened beverage	Not taxed	Medium-income	15.64286	15.64286	No
Sacramento	Baseline	40205	Coca-Cola 1 L	Sugar-sweetened beverage	Taxed	Medium-income	7.068074	7.068074	No
Sacramento	Baseline	40205	Coca-Cola 12 pk/12 oz	Sugar-sweetened beverage	Taxed	Medium-income	4.159722	4.159722	No
Sacramento	Baseline	40205	Coca-Cola 2 L	Sugar-sweetened beverage	Taxed	Medium-income	3.386169	3.386169	No
Sacramento	Baseline	40205	Coca-Cola 20 oz	Sugar-sweetened beverage	Taxed	Medium-income	9.45	9.45	On sale	0
Sacramento	Baseline	40205	Dasani Water 20 oz	Unsweetened beverage	Not taxed	Medium-income	7.45	7.45	No
Sacramento	Baseline	40205	Diet Coke 1 L	Noncalorically sweetened beverage	Not taxed	Medium-income	7.068074	7.068074	No
Sacramento	Baseline	40205	Diet Coke 12 pk/12 oz	Noncalorically sweetened beverage	Not taxed	Medium-income	4.159722	4.159722	No
Sacramento	Baseline	40205	Diet Coke 2 L	Noncalorically sweetened beverage	Not taxed	Medium-income	3.386169	3.386169	No
Sacramento	Baseline	40205	Diet Coke 20 oz	Noncalorically sweetened beverage	Not taxed	Medium-income	9.45	9.45	On sale	0
Sacramento	Baseline	40205	Diet Dr. Pepper 20 oz	Noncalorically sweetened beverage	Not taxed	Medium-income	9.45	9.45	No
Sacramento	Baseline	40205	Diet Pepsi 12 pk/12 oz	Noncalorically sweetened beverage	Not taxed	Medium-income			No
Sacramento	Baseline	40205	Diet Pepsi 2 L	Noncalorically sweetened beverage	Not taxed	Medium-income	2.218015	2.218015	On sale	0
Sacramento	Baseline	40205	Diet Pepsi 20 oz	Noncalorically sweetened beverage	Not taxed	Medium-income	9.45	9.45	On sale	0
Sacramento	Baseline	40205	Dr. Pepper 12 pk/12 oz	Sugar-sweetened beverage	Taxed	Medium-income	4.159722	4.159722	No
Sacramento	Baseline	40205	Dr. Pepper 2 L	Sugar-sweetened beverage	Taxed	Medium-income	2.218015	2.218015	On sale	0
Sacramento	Baseline	40205	Dr. Pepper 20 oz	Sugar-sweetened beverage	Taxed	Medium-income	9.45	9.45	No
Sacramento	Baseline	40205	Gatorade 20 oz	Sugar-sweetened beverage	Taxed	Medium-income	8.45	8.45	No
Sacramento	Baseline	40205	Milk, 2%, Unflavored (Cheapest) 0.5 gal	Unsweetened beverage	Not taxed	Medium-income	5.140625	5.140625	No
Sacramento	Baseline	40205	Milk, Whole, Unflavored (Cheapest) 0.5 gal	Unsweetened beverage	Not taxed	Medium-income	5.140625	5.140625	No
Sacramento	Baseline	40205	Minute Maid 100% Juice (Orange) 15.2 oz	Unsweetened beverage	Not taxed	Medium-income	13.0921	13.0921	No
Sacramento	Baseline	40205	Monster 16 oz	Sugar-sweetened beverage	Taxed	Medium-income	12.5	17.4375	On sale	4.9375
Sacramento	Baseline	40205	Monster 24 oz	Sugar-sweetened beverage	Taxed	Medium-income	10.41667	14.95833	On sale	4.541666
Sacramento	Baseline	40205	Monster Zero Ultra 16 oz	Noncalorically sweetened beverage	Not taxed	Medium-income	12.5	17.4375	On sale	4.9375
Sacramento	Baseline	40205	Monster Zero Ultra 24 oz	Noncalorically sweetened beverage	Not taxed	Medium-income	10.41667	13.70833	On sale	3.291667
Sacramento	Baseline	40205	Mountain Dew 2 L	Sugar-sweetened beverage	Taxed	Medium-income	2.218015	2.218015	On sale	0
Sacramento	Baseline	40205	Pepsi 12 pk/12 oz	Sugar-sweetened beverage	Taxed	Medium-income			No
Sacramento	Baseline	40205	Pepsi 2 L	Sugar-sweetened beverage	Taxed	Medium-income	2.218015	3.386169	On sale	1.168154
Sacramento	Baseline	40205	Pepsi 20 oz	Sugar-sweetened beverage	Taxed	Medium-income	9.45	9.45	On sale	0
Sacramento	Baseline	40205	Powerade 32 oz	Sugar-sweetened beverage	Taxed	Medium-income	3.46875	6.53125	On sale	3.0625
Sacramento	Baseline	40205	Powerade Zero 32 oz	Noncalorically sweetened beverage	Not taxed	Medium-income	3.46875	6.53125	On sale	3.0625
Sacramento	Baseline	40205	Red Bull 12 oz	Sugar-sweetened beverage	Taxed	Medium-income	20.83333	29.91666	On sale	9.083332
Sacramento	Baseline	40205	Red Bull 16 oz	Sugar-sweetened beverage	Taxed	Medium-income	25.5625	25.5625	No
Sacramento	Baseline	40205	Red Bull 4 pk/8.4 oz	Sugar-sweetened beverage	Taxed	Medium-income	21.69643	21.69643	No
Sacramento	Baseline	40205	Red Bull 8.4 oz	Sugar-sweetened beverage	Taxed	Medium-income	23.80952	33.21429	On sale	9.404762
Sacramento	Baseline	40205	Red Bull Sugarfree 12 oz	Noncalorically sweetened beverage	Not taxed	Medium-income	20.83333	29.91666	On sale	9.083332
Sacramento	Baseline	40205	Red Bull Sugarfree 16 oz	Noncalorically sweetened beverage	Not taxed	Medium-income	25.5625	25.5625	No
Sacramento	Baseline	40205	Red Bull Sugarfree 4 pk/8.4 oz	Noncalorically sweetened beverage	Not taxed	Medium-income	21.69643	21.69643	No
Sacramento	Baseline	40205	Red Bull Sugarfree 8.4 oz	Noncalorically sweetened beverage	Not taxed	Medium-income	23.80952	33.21429	On sale	9.404762
Sacramento	Baseline	40205	Starbucks Frappuccino (coffee flavor) 13.7 oz	Sugar-sweetened beverage	Taxed	Medium-income	16.42336	23.28467	On sale	6.861314
Sacramento	Baseline	40205	Tropicana 100% Juice (Orange) 12 oz	Unsweetened beverage	Not taxed	Medium-income	14.91667	14.91667	No
Sacramento	Baseline	40205	Vitamin Water 20 oz	Sugar-sweetened beverage	Taxed	Medium-income	8.95	8.95	No
Sacramento	Baseline	40205	Vitamin Water Zero 20 oz	Noncalorically sweetened beverage	Not taxed	Medium-income	8.95	8.95	No
Sacramento	Baseline	40206	Aquafina Water 20 oz	Unsweetened beverage	Not taxed	Low-income	5.55	8.45	On sale	2.9
Sacramento	Baseline	40206	Arizona Green Tea 23 oz	Sugar-sweetened beverage	Taxed	Low-income	4.304348	4.304348	No
Sacramento	Baseline	40206	Cheapest Bottled Water 20 oz	Unsweetened beverage	Not taxed	Low-income	7.45	7.45	No
Sacramento	Baseline	40206	Chocolate Milk, Any Fat % (Cheapest) 14 oz	Unsweetened beverage	Not taxed	Low-income	12.07143	12.07143	No
Sacramento	Baseline	40206	Coca-Cola 1 L	Sugar-sweetened beverage	Taxed	Low-income	6.476604	6.476604	No
Sacramento	Baseline	40206	Coca-Cola 2 L	Sugar-sweetened beverage	Taxed	Low-income	2.218015	2.218015	On sale	0
Sacramento	Baseline	40206	Coca-Cola 20 oz	Sugar-sweetened beverage	Taxed	Low-income	7.5	9.95	On sale	2.45
Sacramento	Baseline	40206	Dasani Water 20 oz	Unsweetened beverage	Not taxed	Low-income			No
Sacramento	Baseline	40206	Diet Coke 1 L	Noncalorically sweetened beverage	Not taxed	Low-income	6.476604	6.476604	No
Sacramento	Baseline	40206	Diet Coke 20 oz	Noncalorically sweetened beverage	Not taxed	Low-income	7.5	9.95	On sale	2.45
Sacramento	Baseline	40206	Diet Dr. Pepper 20 oz	Noncalorically sweetened beverage	Not taxed	Low-income	7.5	9.45	On sale	1.949999
Sacramento	Baseline	40206	Diet Pepsi 2 L	Noncalorically sweetened beverage	Not taxed	Low-income	2.957353	2.957353	On sale	0
Sacramento	Baseline	40206	Diet Pepsi 20 oz	Noncalorically sweetened beverage	Not taxed	Low-income	7.5	9.45	On sale	1.949999
Sacramento	Baseline	40206	Dr. Pepper 2 L	Sugar-sweetened beverage	Taxed	Low-income	2.957353	2.957353	On sale	0
Sacramento	Baseline	40206	Dr. Pepper 20 oz	Sugar-sweetened beverage	Taxed	Low-income	7.5	9.45	On sale	1.949999
Sacramento	Baseline	40206	Gatorade 20 oz	Sugar-sweetened beverage	Taxed	Low-income	8.45	8.45	No
Sacramento	Baseline	40206	Milk, 2%, Unflavored (Cheapest) 0.5 gal	Unsweetened beverage	Not taxed	Low-income	5.453125	5.453125	No
Sacramento	Baseline	40206	Milk, 2%, Unflavored (Cheapest) 1 gal	Unsweetened beverage	Not taxed	Low-income	2.335938	3.273438	On sale	.9375001
Sacramento	Baseline	40206	Milk, Whole, Unflavored (Cheapest) 0.5 gal	Unsweetened beverage	Not taxed	Low-income	5.453125	5.453125	No
Sacramento	Baseline	40206	Milk, Whole, Unflavored (Cheapest) 1 gal	Unsweetened beverage	Not taxed	Low-income	2.335938	3.273438	On sale	.9375001
Sacramento	Baseline	40206	Minute Maid (Cranberry Cocktail) 15.2 oz	Sugar-sweetened beverage	Taxed	Low-income	9.868422	13.0921	On sale	3.223684
Sacramento	Baseline	40206	Minute Maid 100% Juice (Orange) 15.2 oz	Unsweetened beverage	Not taxed	Low-income	9.868422	13.0921	On sale	3.223684
Sacramento	Baseline	40206	Monster 16 oz	Sugar-sweetened beverage	Taxed	Low-income	12.5	17.4375	On sale	4.9375
Sacramento	Baseline	40206	Monster 24 oz	Sugar-sweetened beverage	Taxed	Low-income	14.54167	14.54167	No
Sacramento	Baseline	40206	Monster Zero Ultra 16 oz	Noncalorically sweetened beverage	Not taxed	Low-income	12.5	17.4375	On sale	4.9375
Sacramento	Baseline	40206	Monster Zero Ultra 24 oz	Noncalorically sweetened beverage	Not taxed	Low-income	14.54167	14.54167	No
Sacramento	Baseline	40206	Mountain Dew 2 L	Sugar-sweetened beverage	Taxed	Low-income	2.957353	2.957353	On sale	0
Sacramento	Baseline	40206	Pepsi 2 L	Sugar-sweetened beverage	Taxed	Low-income	2.957353	2.957353	On sale	0
Sacramento	Baseline	40206	Pepsi 20 oz	Sugar-sweetened beverage	Taxed	Low-income	7.5	9.45	On sale	1.949999
Sacramento	Baseline	40206	Powerade 32 oz	Sugar-sweetened beverage	Taxed	Low-income	3.90625	6.21875	On sale	2.3125
Sacramento	Baseline	40206	Powerade Zero 32 oz	Noncalorically sweetened beverage	Not taxed	Low-income	3.90625	6.21875	On sale	2.3125
Sacramento	Baseline	40206	Pure Leaf Sweet Tea 18.5 oz	Sugar-sweetened beverage	Taxed	Low-income	11.2973	11.2973	No
Sacramento	Baseline	40206	Pure Leaf Unsweetened Tea 18.5 oz	Unsweetened beverage	Not taxed	Low-income	11.2973	11.2973	No
Sacramento	Baseline	40206	Red Bull 12 oz	Sugar-sweetened beverage	Taxed	Low-income	20.83333	25.75	On sale	4.916667
Sacramento	Baseline	40206	Red Bull 16 oz	Sugar-sweetened beverage	Taxed	Low-income	26.1875	26.1875	No
Sacramento	Baseline	40206	Red Bull 4 pk/8.4 oz	Sugar-sweetened beverage	Taxed	Low-income	23.77976	23.77976	No
Sacramento	Baseline	40206	Red Bull 8.4 oz	Sugar-sweetened beverage	Taxed	Low-income	25.35715	33.21429	On sale	7.857141
Sacramento	Baseline	40206	Red Bull Sugarfree 12 oz	Noncalorically sweetened beverage	Not taxed	Low-income	20.83333	25.75	On sale	4.916667
Sacramento	Baseline	40206	Red Bull Sugarfree 16 oz	Noncalorically sweetened beverage	Not taxed	Low-income	26.1875	26.1875	No
Sacramento	Baseline	40206	Red Bull Sugarfree 4 pk/8.4 oz	Noncalorically sweetened beverage	Not taxed	Low-income	23.77976	23.77976	No
Sacramento	Baseline	40206	Red Bull Sugarfree 8.4 oz	Noncalorically sweetened beverage	Not taxed	Low-income	25.35715	33.21429	On sale	7.857141
Sacramento	Baseline	40206	Starbucks Frappuccino (coffee flavor) 13.7 oz	Sugar-sweetened beverage	Taxed	Low-income	18.24817	24.0146	On sale	5.766423
Sacramento	Baseline	40206	Tropicana 100% Juice (Orange) 12 oz	Unsweetened beverage	Not taxed	Low-income	16.58333	16.58333	No
Sacramento	Baseline	40206	Vitamin Water 20 oz	Sugar-sweetened beverage	Taxed	Low-income	6.25	9.45	On sale	3.2
Sacramento	Baseline	40206	Vitamin Water Zero 20 oz	Noncalorically sweetened beverage	Not taxed	Low-income	6.25	9.45	On sale	3.2
Sacramento	Baseline	40207	Arizona Green Tea 23 oz	Sugar-sweetened beverage	Taxed	Medium-income	4.304348	4.304348	No
Sacramento	Baseline	40207	Arizona Zero Calorie Green Tea 23 oz	Noncalorically sweetened beverage	Not taxed	Medium-income	4.304348	4.304348	No
Sacramento	Baseline	40207	Capri Sun Juice 6 oz	Sugar-sweetened beverage	Taxed	Medium-income			No
Sacramento	Baseline	40207	Cheapest Bottled Water 16.9 oz	Unsweetened beverage	Not taxed	Medium-income	13.55029	13.55029	No
Sacramento	Baseline	40207	Chocolate Milk, Any Fat % (Cheapest) 14 oz	Unsweetened beverage	Not taxed	Medium-income	14.21429	14.21429	No
Sacramento	Baseline	40207	Coca-Cola 1 L	Sugar-sweetened beverage	Taxed	Medium-income			No
Sacramento	Baseline	40207	Coca-Cola 12 oz	Sugar-sweetened beverage	Taxed	Medium-income	7.416667	7.416667	No
Sacramento	Baseline	40207	Coca-Cola 16.9 oz	Sugar-sweetened beverage	Taxed	Medium-income	8.224852	8.224852	No
Sacramento	Baseline	40207	Coca-Cola 2 L	Sugar-sweetened beverage	Taxed	Medium-income			No
Sacramento	Baseline	40207	Coca-Cola 20 oz	Sugar-sweetened beverage	Taxed	Medium-income	9.45	9.45	No
Sacramento	Baseline	40207	Diet Coke 1 L	Noncalorically sweetened beverage	Not taxed	Medium-income			No
Sacramento	Baseline	40207	Diet Coke 16.9 oz	Noncalorically sweetened beverage	Not taxed	Medium-income	8.224852	8.224852	No
Sacramento	Baseline	40207	Diet Coke 20 oz	Noncalorically sweetened beverage	Not taxed	Medium-income	9.45	9.45	No
Sacramento	Baseline	40207	Diet Dr. Pepper 20 oz	Noncalorically sweetened beverage	Not taxed	Medium-income	9.45	9.45	On sale	0
Sacramento	Baseline	40207	Diet Pepsi 2 L	Noncalorically sweetened beverage	Not taxed	Medium-income			No
Sacramento	Baseline	40207	Diet Pepsi 20 oz	Noncalorically sweetened beverage	Not taxed	Medium-income	9.45	9.45	On sale	0
Sacramento	Baseline	40207	Dr. Pepper 12 oz	Sugar-sweetened beverage	Taxed	Medium-income	7.416667	7.416667	No
Sacramento	Baseline	40207	Dr. Pepper 2 L	Sugar-sweetened beverage	Taxed	Medium-income			No
Sacramento	Baseline	40207	Dr. Pepper 20 oz	Sugar-sweetened beverage	Taxed	Medium-income	9.45	9.45	On sale	0
Sacramento	Baseline	40207	Gatorade 20 oz	Sugar-sweetened beverage	Taxed	Medium-income	7.95	7.95	No
Sacramento	Baseline	40207	Milk, Whole, Unflavored (Cheapest) 1 gal	Unsweetened beverage	Not taxed	Medium-income	3.898437	3.898437	No
Sacramento	Baseline	40207	Minute Maid (Cranberry Cocktail) 15.2 oz	Sugar-sweetened beverage	Taxed	Medium-income	12.43421	12.43421	No
Sacramento	Baseline	40207	Minute Maid 100% Juice (Orange) 15.2 oz	Unsweetened beverage	Not taxed	Medium-income	12.43421	12.43421	No
Sacramento	Baseline	40207	Monster 16 oz	Sugar-sweetened beverage	Taxed	Medium-income	15.5625	15.5625	No
Sacramento	Baseline	40207	Monster 24 oz	Sugar-sweetened beverage	Taxed	Medium-income	17.875	17.875	No
Sacramento	Baseline	40207	Monster Zero Ultra 16 oz	Noncalorically sweetened beverage	Not taxed	Medium-income	15.5625	15.5625	No
Sacramento	Baseline	40207	Pepsi 12 oz	Sugar-sweetened beverage	Taxed	Medium-income	7.416667	7.416667	No
Sacramento	Baseline	40207	Pepsi 20 oz	Sugar-sweetened beverage	Taxed	Medium-income	9.45	9.45	On sale	0
Sacramento	Baseline	40207	Pure Leaf Sweet Tea 18.5 oz	Sugar-sweetened beverage	Taxed	Medium-income	8.108108	10.75676	On sale	2.648649
Sacramento	Baseline	40207	Pure Leaf Unsweetened Tea 18.5 oz	Unsweetened beverage	Not taxed	Medium-income	8.108108	10.75676	On sale	2.648649
Sacramento	Baseline	40207	Red Bull 12 oz	Sugar-sweetened beverage	Taxed	Medium-income	27.41667	27.41667	No
Sacramento	Baseline	40207	Red Bull 16 oz	Sugar-sweetened beverage	Taxed	Medium-income	26.8125	26.8125	No
Sacramento	Baseline	40207	Red Bull 8.4 oz	Sugar-sweetened beverage	Taxed	Medium-income	23.80952	29.64286	On sale	5.833332
Sacramento	Baseline	40207	Red Bull Sugarfree 12 oz	Noncalorically sweetened beverage	Not taxed	Medium-income	27.41667	27.41667	No
Sacramento	Baseline	40207	Red Bull Sugarfree 16 oz	Noncalorically sweetened beverage	Not taxed	Medium-income	26.8125	26.8125	No
Sacramento	Baseline	40207	Red Bull Sugarfree 8.4 oz	Noncalorically sweetened beverage	Not taxed	Medium-income	23.80952	29.64286	On sale	5.833332
Sacramento	Baseline	40207	Starbucks Frappuccino (coffee flavor) 13.7 oz	Sugar-sweetened beverage	Taxed	Medium-income	25.47445	25.47445	No
Sacramento	Baseline	40207	Tropicana (Cranberry Cocktail) 15.2 oz	Sugar-sweetened beverage	Taxed	Medium-income	12.43421	12.43421	No
Sacramento	Baseline	40207	Vitamin Water 20 oz	Sugar-sweetened beverage	Taxed	Medium-income			No
Sacramento	Baseline	40214	Aquafina Water 20 oz	Unsweetened beverage	Not taxed	Medium-income			No
Sacramento	Baseline	40214	Arizona Green Tea 23 oz	Sugar-sweetened beverage	Taxed	Medium-income	4.304348	4.304348	No
Sacramento	Baseline	40214	Cheapest Bottled Water 20 oz	Unsweetened beverage	Not taxed	Medium-income	5	5	On sale	0
Sacramento	Baseline	40214	Chocolate Milk, Any Fat % (Cheapest) 14 oz	Unsweetened beverage	Not taxed	Medium-income	14.21429	14.21429	No
Sacramento	Baseline	40214	Coca-Cola 1 L	Sugar-sweetened beverage	Taxed	Medium-income	5.885132	5.885132	No
Sacramento	Baseline	40214	Coca-Cola 12 pk/12 oz	Sugar-sweetened beverage	Taxed	Medium-income			No
Sacramento	Baseline	40214	Coca-Cola 2 L	Sugar-sweetened beverage	Taxed	Medium-income	3.667118	3.667118	No
Sacramento	Baseline	40214	Coca-Cola 20 oz	Sugar-sweetened beverage	Taxed	Medium-income	9.45	9.45	No
Sacramento	Baseline	40214	Dasani Water 20 oz	Unsweetened beverage	Not taxed	Medium-income	5	5	On sale	0
Sacramento	Baseline	40214	Diet Coke 12 pk/12 oz	Noncalorically sweetened beverage	Not taxed	Medium-income			No
Sacramento	Baseline	40214	Diet Coke 2 L	Noncalorically sweetened beverage	Not taxed	Medium-income	3.667118	3.667118	No
Sacramento	Baseline	40214	Diet Coke 20 oz	Noncalorically sweetened beverage	Not taxed	Medium-income	9.45	9.45	No
Sacramento	Baseline	40214	Diet Dr. Pepper 12 pk/12 oz	Noncalorically sweetened beverage	Not taxed	Medium-income			No
Sacramento	Baseline	40214	Diet Dr. Pepper 2 L	Noncalorically sweetened beverage	Not taxed	Medium-income	3.667118	3.667118	No
Sacramento	Baseline	40214	Diet Dr. Pepper 20 oz	Noncalorically sweetened beverage	Not taxed	Medium-income	9.45	9.45	No
Sacramento	Baseline	40214	Diet Pepsi 12 pk/12 oz	Noncalorically sweetened beverage	Not taxed	Medium-income			No
Sacramento	Baseline	40214	Diet Pepsi 2 L	Noncalorically sweetened beverage	Not taxed	Medium-income	3.667118	3.667118	No
Sacramento	Baseline	40214	Diet Pepsi 20 oz	Noncalorically sweetened beverage	Not taxed	Medium-income	9.45	9.45	No
Sacramento	Baseline	40214	Dr. Pepper 12 pk/12 oz	Sugar-sweetened beverage	Taxed	Medium-income			No
Sacramento	Baseline	40214	Dr. Pepper 2 L	Sugar-sweetened beverage	Taxed	Medium-income	3.667118	3.667118	No
Sacramento	Baseline	40214	Dr. Pepper 20 oz	Sugar-sweetened beverage	Taxed	Medium-income	9.45	9.45	No
Sacramento	Baseline	40214	Fanta Orange 2 L	Sugar-sweetened beverage	Taxed	Medium-income	3.667118	3.667118	No
Sacramento	Baseline	40214	Gatorade 20 oz	Sugar-sweetened beverage	Taxed	Medium-income			No
Sacramento	Baseline	40214	Milk, 2%, Unflavored (Cheapest) 0.5 gal	Unsweetened beverage	Not taxed	Medium-income			No
Sacramento	Baseline	40214	Milk, 2%, Unflavored (Cheapest) 1 gal	Unsweetened beverage	Not taxed	Medium-income			No
Sacramento	Baseline	40214	Milk, Whole, Unflavored (Cheapest) 0.5 gal	Unsweetened beverage	Not taxed	Medium-income			No
Sacramento	Baseline	40214	Milk, Whole, Unflavored (Cheapest) 1 gal	Unsweetened beverage	Not taxed	Medium-income			No
Sacramento	Baseline	40214	Minute Maid (Cranberry Cocktail) 15.2 oz	Sugar-sweetened beverage	Taxed	Medium-income	13.0921	13.0921	No
Sacramento	Baseline	40214	Minute Maid 100% Juice (Orange) 15.2 oz	Unsweetened beverage	Not taxed	Medium-income	13.0921	13.0921	No
Sacramento	Baseline	40214	Monster 16 oz	Sugar-sweetened beverage	Taxed	Medium-income	12.5	15.5625	On sale	3.0625
Sacramento	Baseline	40214	Monster 24 oz	Sugar-sweetened beverage	Taxed	Medium-income	16.625	16.625	No
Sacramento	Baseline	40214	Monster Zero Ultra 16 oz	Noncalorically sweetened beverage	Not taxed	Medium-income	12.5	15.5625	On sale	3.0625
Sacramento	Baseline	40214	Monster Zero Ultra 24 oz	Noncalorically sweetened beverage	Not taxed	Medium-income	16.625	16.625	No
Sacramento	Baseline	40214	Pepsi 12 pk/12 oz	Sugar-sweetened beverage	Taxed	Medium-income			No
Sacramento	Baseline	40214	Pepsi 2 L	Sugar-sweetened beverage	Taxed	Medium-income	3.667118	3.667118	No
Sacramento	Baseline	40214	Pepsi 20 oz	Sugar-sweetened beverage	Taxed	Medium-income	9.45	9.45	No
Sacramento	Baseline	40214	Powerade 20 oz	Sugar-sweetened beverage	Taxed	Medium-income	4.95	4.95	No
Sacramento	Baseline	40214	Powerade 32 oz	Sugar-sweetened beverage	Taxed	Medium-income	3.90625	5.59375	On sale	1.6875
Sacramento	Baseline	40214	Pure Leaf Sweet Tea 18.5 oz	Sugar-sweetened beverage	Taxed	Medium-income	10.75676	10.75676	No
Sacramento	Baseline	40214	Pure Leaf Unsweetened Tea 18.5 oz	Unsweetened beverage	Not taxed	Medium-income	10.75676	10.75676	No
Sacramento	Baseline	40214	Red Bull 12 oz	Sugar-sweetened beverage	Taxed	Medium-income	22.25	24.91667	On sale	2.666666
Sacramento	Baseline	40214	Red Bull 16 oz	Sugar-sweetened beverage	Taxed	Medium-income	24.9375	24.9375	No
Sacramento	Baseline	40214	Red Bull 8.4 oz	Sugar-sweetened beverage	Taxed	Medium-income	25.11905	30.83333	On sale	5.714288
Sacramento	Baseline	40214	Red Bull Sugarfree 12 oz	Noncalorically sweetened beverage	Not taxed	Medium-income	22.25	24.91667	On sale	2.666666
Sacramento	Baseline	40214	Red Bull Sugarfree 16 oz	Noncalorically sweetened beverage	Not taxed	Medium-income	24.9375	24.9375	No
Sacramento	Baseline	40214	Red Bull Sugarfree 8.4 oz	Noncalorically sweetened beverage	Not taxed	Medium-income	25.11905	30.83333	On sale	5.714288
Sacramento	Baseline	40214	Starbucks Frappuccino (coffee flavor) 13.7 oz	Sugar-sweetened beverage	Taxed	Medium-income	21.82482	21.82482	No
Sacramento	Baseline	40214	Vitamin Water 20 oz	Sugar-sweetened beverage	Taxed	Medium-income	7.5	7.5	On sale	0
Sacramento	Baseline	40216	Gatorade 20 oz	Sugar-sweetened beverage	Taxed	Medium-income	7.45	7.45	No
Sacramento	Baseline	40217	Arizona Green Tea 23 oz	Sugar-sweetened beverage	Taxed	High-income	4.304348	4.304348	No
Sacramento	Baseline	40217	Cheapest Bottled Water 20 oz	Unsweetened beverage	Not taxed	High-income	9.45	9.45	No
Sacramento	Baseline	40217	Coca-Cola 1 L	Sugar-sweetened beverage	Taxed	High-income	6.772338	6.772338	No
Sacramento	Baseline	40217	Coca-Cola 20 oz	Sugar-sweetened beverage	Taxed	High-income	9.95	9.95	No
Sacramento	Baseline	40217	Dasani Water 20 oz	Unsweetened beverage	Not taxed	High-income	9.45	9.45	No
Sacramento	Baseline	40217	Diet Coke 1 L	Noncalorically sweetened beverage	Not taxed	High-income	6.772338	6.772338	No
Sacramento	Baseline	40217	Diet Coke 20 oz	Noncalorically sweetened beverage	Not taxed	High-income	9.95	9.95	No
Sacramento	Baseline	40217	Diet Dr. Pepper 20 oz	Noncalorically sweetened beverage	Not taxed	High-income	9.95	9.95	No
Sacramento	Baseline	40217	Diet Pepsi 20 oz	Noncalorically sweetened beverage	Not taxed	High-income	9.95	9.95	No
Sacramento	Baseline	40217	Dr. Pepper 20 oz	Sugar-sweetened beverage	Taxed	High-income	9.95	9.95	No
Sacramento	Baseline	40217	Gatorade 32 oz	Sugar-sweetened beverage	Taxed	High-income	6.84375	6.84375	No
Sacramento	Baseline	40217	Milk, 2%, Unflavored (Cheapest) 0.5 gal	Unsweetened beverage	Not taxed	High-income	3.890625	3.890625	No
Sacramento	Baseline	40217	Milk, 2%, Unflavored (Cheapest) 1 gal	Unsweetened beverage	Not taxed	High-income	3.429688	3.429688	No
Sacramento	Baseline	40217	Milk, Whole, Unflavored (Cheapest) 0.5 gal	Unsweetened beverage	Not taxed	High-income	3.890625	3.890625	No
Sacramento	Baseline	40217	Milk, Whole, Unflavored (Cheapest) 1 gal	Unsweetened beverage	Not taxed	High-income	3.429688	3.429688	No
Sacramento	Baseline	40217	Minute Maid (Cranberry Cocktail) 15.2 oz	Sugar-sweetened beverage	Taxed	High-income	13.0921	13.0921	No
Sacramento	Baseline	40217	Monster 16 oz	Sugar-sweetened beverage	Taxed	High-income	15.5625	15.5625	No
Sacramento	Baseline	40217	Monster 24 oz	Sugar-sweetened beverage	Taxed	High-income	12.45833	12.45833	No
Sacramento	Baseline	40217	Monster Zero Ultra 16 oz	Noncalorically sweetened beverage	Not taxed	High-income	15.5625	15.5625	No
Sacramento	Baseline	40217	Monster Zero Ultra 24 oz	Noncalorically sweetened beverage	Not taxed	High-income	12.45833	12.45833	No
Sacramento	Baseline	40217	Pepsi 20 oz	Sugar-sweetened beverage	Taxed	High-income	9.95	9.95	No
Sacramento	Baseline	40217	Powerade 32 oz	Sugar-sweetened beverage	Taxed	High-income	6.21875	6.21875	No
Sacramento	Baseline	40217	Pure Leaf Sweet Tea 18.5 oz	Sugar-sweetened beverage	Taxed	High-income	10.21622	10.21622	No
Sacramento	Baseline	40217	Pure Leaf Unsweetened Tea 18.5 oz	Unsweetened beverage	Not taxed	High-income	10.21622	10.21622	No
Sacramento	Baseline	40217	Red Bull 12 oz	Sugar-sweetened beverage	Taxed	High-income	27.41667	27.41667	No
Sacramento	Baseline	40217	Red Bull 16 oz	Sugar-sweetened beverage	Taxed	High-income	26.1875	26.1875	No
Sacramento	Baseline	40217	Red Bull 8.4 oz	Sugar-sweetened beverage	Taxed	High-income	29.64286	29.64286	No
Sacramento	Baseline	40217	Red Bull Sugarfree 12 oz	Noncalorically sweetened beverage	Not taxed	High-income	27.41667	27.41667	No
Sacramento	Baseline	40217	Red Bull Sugarfree 16 oz	Noncalorically sweetened beverage	Not taxed	High-income	26.1875	26.1875	No
Sacramento	Baseline	40217	Red Bull Sugarfree 8.4 oz	Noncalorically sweetened beverage	Not taxed	High-income	29.64286	29.64286	No
Sacramento	Baseline	40217	Vitamin Water 20 oz	Sugar-sweetened beverage	Taxed	High-income	8.45	8.45	No
Sacramento	Baseline	40219	Aquafina Water 20 oz	Unsweetened beverage	Not taxed	Low-income	7.95	7.95	No
Sacramento	Baseline	40219	Cheapest Bottled Water 20 oz	Unsweetened beverage	Not taxed	Low-income	6.95	6.95	No
Sacramento	Baseline	40219	Chocolate Milk, Any Fat % (Cheapest) 14 oz	Unsweetened beverage	Not taxed	Low-income	14.21429	14.21429	No
Sacramento	Baseline	40219	Coca-Cola 12 pk/12 oz	Sugar-sweetened beverage	Taxed	Low-income	4.368056	4.368056	No
Sacramento	Baseline	40219	Coca-Cola 2 L	Sugar-sweetened beverage	Taxed	Low-income	2.46939	3.681905	On sale	1.212515
Sacramento	Baseline	40219	Coca-Cola 20 oz	Sugar-sweetened beverage	Taxed	Low-income	9.45	9.45	On sale	0
Sacramento	Baseline	40219	Dasani Water 20 oz	Unsweetened beverage	Not taxed	Low-income	7.95	7.95	No
Sacramento	Baseline	40219	Diet Coke 2 L	Noncalorically sweetened beverage	Not taxed	Low-income	2.46939	3.681905	On sale	1.212515
Sacramento	Baseline	40219	Diet Coke 20 oz	Noncalorically sweetened beverage	Not taxed	Low-income	9.45	9.45	On sale	0
Sacramento	Baseline	40219	Diet Pepsi 2 L	Noncalorically sweetened beverage	Not taxed	Low-income	3.238302	3.681905	On sale	.4436027
Sacramento	Baseline	40219	Diet Pepsi 20 oz	Noncalorically sweetened beverage	Not taxed	Low-income	9.95	9.95	On sale	0
Sacramento	Baseline	40219	Dr. Pepper 12 pk/12 oz	Sugar-sweetened beverage	Taxed	Low-income	4.159722	4.159722	No
Sacramento	Baseline	40219	Dr. Pepper 2 L	Sugar-sweetened beverage	Taxed	Low-income	2.46939	3.681905	On sale	1.212515
Sacramento	Baseline	40219	Dr. Pepper 20 oz	Sugar-sweetened beverage	Taxed	Low-income	9.95	9.95	On sale	0
Sacramento	Baseline	40219	Milk, 2%, Unflavored (Cheapest) 0.5 gal	Unsweetened beverage	Not taxed	Low-income	5.296875	5.296875	No
Sacramento	Baseline	40219	Milk, 2%, Unflavored (Cheapest) 1 gal	Unsweetened beverage	Not taxed	Low-income	4.679688	4.679688	No
Sacramento	Baseline	40219	Milk, Whole, Unflavored (Cheapest) 0.5 gal	Unsweetened beverage	Not taxed	Low-income	5.296875	5.296875	No
Sacramento	Baseline	40219	Milk, Whole, Unflavored (Cheapest) 1 gal	Unsweetened beverage	Not taxed	Low-income	4.679688	4.679688	No
Sacramento	Baseline	40219	Minute Maid (Cranberry Cocktail) 15.2 oz	Sugar-sweetened beverage	Taxed	Low-income	13.0921	13.0921	No
Sacramento	Baseline	40219	Minute Maid 100% Juice (Orange) 15.2 oz	Unsweetened beverage	Not taxed	Low-income	13.0921	13.0921	No
Sacramento	Baseline	40219	Monster 16 oz	Sugar-sweetened beverage	Taxed	Low-income	11.5625	17.4375	On sale	5.875
Sacramento	Baseline	40219	Monster 24 oz	Sugar-sweetened beverage	Taxed	Low-income	11.45833	14.54167	On sale	3.083333
Sacramento	Baseline	40219	Monster Zero Ultra 16 oz	Noncalorically sweetened beverage	Not taxed	Low-income	11.5625	17.4375	On sale	5.875
Sacramento	Baseline	40219	Monster Zero Ultra 24 oz	Noncalorically sweetened beverage	Not taxed	Low-income	11.45833	14.54167	On sale	3.083333
Sacramento	Baseline	40219	Mountain Dew 2 L	Sugar-sweetened beverage	Taxed	Low-income	3.238302	3.681905	On sale	.4436027
Sacramento	Baseline	40219	Pepsi 12 pk/12 oz	Sugar-sweetened beverage	Taxed	Low-income	4.159722	4.159722	No
Sacramento	Baseline	40219	Pepsi 2 L	Sugar-sweetened beverage	Taxed	Low-income	3.238302	3.681905	On sale	.4436027
Sacramento	Baseline	40219	Pepsi 20 oz	Sugar-sweetened beverage	Taxed	Low-income	9.95	9.95	On sale	0
Sacramento	Baseline	40219	Pure Leaf Sweet Tea 18.5 oz	Sugar-sweetened beverage	Taxed	Low-income	8.108108	12.37838	On sale	4.27027
Sacramento	Baseline	40219	Pure Leaf Unsweetened Tea 18.5 oz	Unsweetened beverage	Not taxed	Low-income	8.108108	12.37838	On sale	4.27027
Sacramento	Baseline	40219	Red Bull 12 oz	Sugar-sweetened beverage	Taxed	Low-income	25	31.58333	On sale	6.583333
Sacramento	Baseline	40219	Red Bull 16 oz	Sugar-sweetened beverage	Taxed	Low-income	26.8125	26.8125	No
Sacramento	Baseline	40219	Red Bull 4 pk/8.4 oz	Sugar-sweetened beverage	Taxed	Low-income	21.69643	21.69643	No
Sacramento	Baseline	40219	Red Bull 8.4 oz	Sugar-sweetened beverage	Taxed	Low-income	25.11905	33.21429	On sale	8.095241
Sacramento	Baseline	40219	Red Bull Sugarfree 12 oz	Noncalorically sweetened beverage	Not taxed	Low-income	25	31.58333	On sale	6.583333
Sacramento	Baseline	40219	Red Bull Sugarfree 16 oz	Noncalorically sweetened beverage	Not taxed	Low-income	26.8125	26.8125	No
Sacramento	Baseline	40219	Red Bull Sugarfree 4 pk/8.4 oz	Noncalorically sweetened beverage	Not taxed	Low-income	21.69643	21.69643	No
Sacramento	Baseline	40219	Red Bull Sugarfree 8.4 oz	Noncalorically sweetened beverage	Not taxed	Low-income	25.11905	33.21429	On sale	8.095241
Sacramento	Baseline	40219	Starbucks Frappuccino (coffee flavor) 13.7 oz	Sugar-sweetened beverage	Taxed	Low-income	24.0146	24.0146	No
Sacramento	Baseline	40219	Tropicana 100% Juice (Orange) 12 oz	Unsweetened beverage	Not taxed	Low-income	19.91667	19.91667	No
Sacramento	Baseline	40219	Vitamin Water 20 oz	Sugar-sweetened beverage	Taxed	Low-income	8.95	8.95	No
Sacramento	Baseline	40301	Aquafina Water 20 oz	Unsweetened beverage	Not taxed	Low-income	8.95	8.95	No
Sacramento	Baseline	40301	Arizona Green Tea 23 oz	Sugar-sweetened beverage	Taxed	Low-income	4.304348	4.304348	No
Sacramento	Baseline	40301	Arizona Zero Calorie Green Tea 23 oz	Noncalorically sweetened beverage	Not taxed	Low-income	4.304348	4.304348	No
Sacramento	Baseline	40301	Capri Sun Juice 10 pk/6 oz	Sugar-sweetened beverage	Taxed	Low-income	7.15	7.15	No
Sacramento	Baseline	40301	Cheapest Bottled Water 20 oz	Unsweetened beverage	Not taxed	Low-income	8.95	8.95	No
Sacramento	Baseline	40301	Chocolate Milk, Any Fat % (Cheapest) 14 oz	Unsweetened beverage	Not taxed	Low-income	9.214286	9.214286	No
Sacramento	Baseline	40301	Coca-Cola 1.25 L	Sugar-sweetened beverage	Taxed	Low-income	2.8154	2.8154	No
Sacramento	Baseline	40301	Coca-Cola 12 pk/12 oz	Sugar-sweetened beverage	Taxed	Low-income	4.159722	4.159722	No
Sacramento	Baseline	40301	Coca-Cola 2 L	Sugar-sweetened beverage	Taxed	Low-income	2.942566	2.942566	No
Sacramento	Baseline	40301	Coca-Cola 20 oz	Sugar-sweetened beverage	Taxed	Low-income	8.95	8.95	No
Sacramento	Baseline	40301	Dasani Water 20 oz	Unsweetened beverage	Not taxed	Low-income	8.95	8.95	No
Sacramento	Baseline	40301	Diet Coke 12 pk/12 oz	Noncalorically sweetened beverage	Not taxed	Low-income	4.159722	4.159722	No
Sacramento	Baseline	40301	Diet Coke 2 L	Noncalorically sweetened beverage	Not taxed	Low-income	2.942566	2.942566	No
Sacramento	Baseline	40301	Diet Coke 20 oz	Noncalorically sweetened beverage	Not taxed	Low-income	8.95	8.95	No
Sacramento	Baseline	40301	Diet Dr. Pepper 12 pk/12 oz	Noncalorically sweetened beverage	Not taxed	Low-income	3.465278	3.465278	No
Sacramento	Baseline	40301	Diet Dr. Pepper 2 L	Noncalorically sweetened beverage	Not taxed	Low-income	1.46389	2.942566	On sale	1.478677
Sacramento	Baseline	40301	Diet Pepsi 12 pk/12 oz	Noncalorically sweetened beverage	Not taxed	Low-income	3.465278	3.465278	No
Sacramento	Baseline	40301	Diet Pepsi 20 oz	Noncalorically sweetened beverage	Not taxed	Low-income	8.95	8.95	No
Sacramento	Baseline	40301	Dr. Pepper 12 pk/12 oz	Sugar-sweetened beverage	Taxed	Low-income	3.465278	3.465278	No
Sacramento	Baseline	40301	Dr. Pepper 2 L	Sugar-sweetened beverage	Taxed	Low-income	1.46389	2.942566	On sale	1.478677
Sacramento	Baseline	40301	Dr. Pepper 20 oz	Sugar-sweetened beverage	Taxed	Low-income	8.95	8.95	No
Sacramento	Baseline	40301	Fanta Orange 2 L	Sugar-sweetened beverage	Taxed	Low-income	1.46389	2.942566	On sale	1.478677
Sacramento	Baseline	40301	Gatorade 32 oz	Sugar-sweetened beverage	Taxed	Low-income	3.09375	5.90625	On sale	2.8125
Sacramento	Baseline	40301	Gatorade G2 32 oz	Sugar-sweetened beverage	Taxed	Low-income	3.09375	5.90625	On sale	2.8125
Sacramento	Baseline	40301	Jarritos (any flavor, cheapest) 12.5 oz	Sugar-sweetened beverage	Taxed	Low-income	7.12	7.12	No
Sacramento	Baseline	40301	Kool Aid Jammers 10 pk/6 oz	Sugar-sweetened beverage	Taxed	Low-income	5.816667	5.816667	No
Sacramento	Baseline	40301	Milk, 1%, Unflavored (Cheapest) 0.5 gal	Unsweetened beverage	Not taxed	Low-income	3.890625	3.890625	No
Sacramento	Baseline	40301	Milk, 1%, Unflavored (Cheapest) 1 gal	Unsweetened beverage	Not taxed	Low-income	2.882813	2.882813	No
Sacramento	Baseline	40301	Milk, 2%, Unflavored (Cheapest) 0.5 gal	Unsweetened beverage	Not taxed	Low-income	3.890625	3.890625	No
Sacramento	Baseline	40301	Milk, 2%, Unflavored (Cheapest) 1 gal	Unsweetened beverage	Not taxed	Low-income	2.335938	2.570313	On sale	.234375
Sacramento	Baseline	40301	Milk, Skim, Unflavored (Cheapest) 0.5 gal	Unsweetened beverage	Not taxed	Low-income	3.578125	3.578125	No
Sacramento	Baseline	40301	Milk, Skim, Unflavored (Cheapest) 1 gal	Unsweetened beverage	Not taxed	Low-income	2.726563	2.726563	No
Sacramento	Baseline	40301	Milk, Whole, Unflavored (Cheapest) 0.5 gal	Unsweetened beverage	Not taxed	Low-income	3.890625	3.890625	No
Sacramento	Baseline	40301	Milk, Whole, Unflavored (Cheapest) 1 gal	Unsweetened beverage	Not taxed	Low-income	2.335938	2.570313	On sale	.234375
Sacramento	Baseline	40301	Minute Maid 100% Juice (Orange) 15.2 oz	Unsweetened beverage	Not taxed	Low-income	16.38158	16.38158	No
Sacramento	Baseline	40301	Minute Maid 100% Juice (Orange) 59 oz	Unsweetened beverage	Not taxed	Low-income	8.457626	8.457626	No
Sacramento	Baseline	40301	Monster 16 oz	Sugar-sweetened beverage	Taxed	Low-income	14.9375	14.9375	No
Sacramento	Baseline	40301	Pepsi 12 pk/12 oz	Sugar-sweetened beverage	Taxed	Low-income	3.118055	3.465278	On sale	.3472224
Sacramento	Baseline	40301	Pepsi 2 L	Sugar-sweetened beverage	Taxed	Low-income	1.46389	2.942566	On sale	1.478677
Sacramento	Baseline	40301	Pepsi 20 oz	Sugar-sweetened beverage	Taxed	Low-income	8.95	8.95	No
Sacramento	Baseline	40301	Powerade 32 oz	Sugar-sweetened beverage	Taxed	Low-income	5.28125	5.28125	No
Sacramento	Baseline	40301	Pure Leaf Sweet Tea 18.5 oz	Sugar-sweetened beverage	Taxed	Low-income	5.351352	16.16216	On sale	10.81081
Sacramento	Baseline	40301	Pure Leaf Unsweetened Tea 18.5 oz	Unsweetened beverage	Not taxed	Low-income	5.351352	16.16216	On sale	10.81081
Sacramento	Baseline	40301	RC Cola 2 L	Sugar-sweetened beverage	Taxed	Low-income	1.46389	1.46389	No
Sacramento	Baseline	40301	Red Bull 8.4 oz	Sugar-sweetened beverage	Taxed	Low-income	26.07143	26.07143	No
Sacramento	Baseline	40301	Tropicana 100% Juice (Orange) 59 oz	Unsweetened beverage	Not taxed	Low-income	10.15254	10.15254	No
Sacramento	Baseline	40301	Vitamin Water 20 oz	Sugar-sweetened beverage	Taxed	Low-income	8.45	8.45	No
Sacramento	Baseline	40302	Aquafina Water 20 oz	Unsweetened beverage	Not taxed	Medium-income	8.95	8.95	No
Sacramento	Baseline	40302	Arizona Green Tea 23 oz	Sugar-sweetened beverage	Taxed	Medium-income	4.304348	4.304348	No
Sacramento	Baseline	40302	Arizona Zero Calorie Green Tea 23 oz	Noncalorically sweetened beverage	Not taxed	Medium-income	4.304348	4.304348	No
Sacramento	Baseline	40302	Capri Sun Juice 10 pk/6 oz	Sugar-sweetened beverage	Taxed	Medium-income	7.15	7.15	No
Sacramento	Baseline	40302	Chocolate Milk, Any Fat % (Cheapest) 0.5 gal	Unsweetened beverage	Not taxed	Medium-income	5.453125	5.453125	No
Sacramento	Baseline	40302	Chocolate Milk, Any Fat % (Cheapest) 1 gal	Unsweetened beverage	Not taxed	Medium-income	3.507812	3.507812	No
Sacramento	Baseline	40302	Chocolate Milk, Any Fat % (Cheapest) 14 oz	Unsweetened beverage	Not taxed	Medium-income	13.5	13.5	No
Sacramento	Baseline	40302	Coca-Cola 1.25 L	Sugar-sweetened beverage	Taxed	Medium-income	2.8154	2.8154	No
Sacramento	Baseline	40302	Coca-Cola 12 pk/12 oz	Sugar-sweetened beverage	Taxed	Medium-income	4.159722	4.159722	No
Sacramento	Baseline	40302	Coca-Cola 2 L	Sugar-sweetened beverage	Taxed	Medium-income	2.942566	2.942566	No
Sacramento	Baseline	40302	Coca-Cola 20 oz	Sugar-sweetened beverage	Taxed	Medium-income	8.95	8.95	No
Sacramento	Baseline	40302	Dasani Water 20 oz	Unsweetened beverage	Not taxed	Medium-income	8.95	8.95	No
Sacramento	Baseline	40302	Diet Coke 12 pk/12 oz	Noncalorically sweetened beverage	Not taxed	Medium-income	4.159722	4.159722	No
Sacramento	Baseline	40302	Diet Coke 2 L	Noncalorically sweetened beverage	Not taxed	Medium-income	2.942566	2.942566	No
Sacramento	Baseline	40302	Diet Dr. Pepper 2 L	Noncalorically sweetened beverage	Not taxed	Medium-income	1.46389	2.942566	On sale	1.478677
Sacramento	Baseline	40302	Diet Dr. Pepper 20 oz	Noncalorically sweetened beverage	Not taxed	Medium-income	8.95	8.95	No
Sacramento	Baseline	40302	Diet Pepsi 12 pk/12 oz	Noncalorically sweetened beverage	Not taxed	Medium-income	3.465278	3.465278	No
Sacramento	Baseline	40302	Diet Pepsi 2 L	Noncalorically sweetened beverage	Not taxed	Medium-income	1.46389	2.942566	On sale	1.478677
Sacramento	Baseline	40302	Diet Pepsi 20 oz	Noncalorically sweetened beverage	Not taxed	Medium-income	8.95	8.95	No
Sacramento	Baseline	40302	Dr. Pepper 12 pk/12 oz	Sugar-sweetened beverage	Taxed	Medium-income	3.465278	3.465278	No
Sacramento	Baseline	40302	Dr. Pepper 2 L	Sugar-sweetened beverage	Taxed	Medium-income	1.46389	2.942566	On sale	1.478677
Sacramento	Baseline	40302	Dr. Pepper 20 oz	Sugar-sweetened beverage	Taxed	Medium-income	8.95	8.95	No
Sacramento	Baseline	40302	Fanta Orange 2 L	Sugar-sweetened beverage	Taxed	Medium-income	1.46389	2.942566	On sale	1.478677
Sacramento	Baseline	40302	Gatorade 32 oz	Sugar-sweetened beverage	Taxed	Medium-income	3.09375	5.90625	On sale	2.8125
Sacramento	Baseline	40302	Gatorade 8 pk/20 oz	Sugar-sweetened beverage	Taxed	Medium-income	4.99375	4.99375	No
Sacramento	Baseline	40302	Gatorade G2 32 oz	Sugar-sweetened beverage	Taxed	Medium-income	3.09375	5.90625	On sale	2.8125
Sacramento	Baseline	40302	Jarritos (any flavor, cheapest) 12.5 oz	Sugar-sweetened beverage	Taxed	Medium-income	7.12	7.12	No
Sacramento	Baseline	40302	Milk, 1%, Unflavored (Cheapest) 0.5 gal	Unsweetened beverage	Not taxed	Medium-income	3.890625	3.890625	No
Sacramento	Baseline	40302	Milk, 1%, Unflavored (Cheapest) 1 gal	Unsweetened beverage	Not taxed	Medium-income	2.882813	2.882813	No
Sacramento	Baseline	40302	Milk, 2%, Unflavored (Cheapest) 0.5 gal	Unsweetened beverage	Not taxed	Medium-income	3.890625	3.890625	No
Sacramento	Baseline	40302	Milk, 2%, Unflavored (Cheapest) 1 gal	Unsweetened beverage	Not taxed	Medium-income	2.335938	2.570313	On sale	.234375
Sacramento	Baseline	40302	Milk, Skim, Unflavored (Cheapest) 0.5 gal	Unsweetened beverage	Not taxed	Medium-income	3.578125	3.578125	No
Sacramento	Baseline	40302	Milk, Skim, Unflavored (Cheapest) 1 gal	Unsweetened beverage	Not taxed	Medium-income	2.726563	2.726563	No
Sacramento	Baseline	40302	Milk, Whole, Unflavored (Cheapest) 0.5 gal	Unsweetened beverage	Not taxed	Medium-income	3.890625	3.890625	No
Sacramento	Baseline	40302	Milk, Whole, Unflavored (Cheapest) 1 gal	Unsweetened beverage	Not taxed	Medium-income	2.335938	2.726563	On sale	.390625
Sacramento	Baseline	40302	Minute Maid 100% Juice (Orange) 15.2 oz	Unsweetened beverage	Not taxed	Medium-income	16.38158	16.38158	No
Sacramento	Baseline	40302	Minute Maid 100% Juice (Orange) 59 oz	Unsweetened beverage	Not taxed	Medium-income	8.457626	8.457626	No
Sacramento	Baseline	40302	Monster 16 oz	Sugar-sweetened beverage	Taxed	Medium-income	14.9375	14.9375	No
Sacramento	Baseline	40302	Monster Zero Ultra 16 oz	Noncalorically sweetened beverage	Not taxed	Medium-income	14.9375	14.9375	No
Sacramento	Baseline	40302	Mountain Dew 2 L	Sugar-sweetened beverage	Taxed	Medium-income	1.46389	2.942566	On sale	1.478677
Sacramento	Baseline	40302	Pepsi 12 pk/12 oz	Sugar-sweetened beverage	Taxed	Medium-income	3.465278	3.465278	No
Sacramento	Baseline	40302	Pepsi 2 L	Sugar-sweetened beverage	Taxed	Medium-income	1.46389	2.942566	On sale	1.478677
Sacramento	Baseline	40302	Pepsi 20 oz	Sugar-sweetened beverage	Taxed	Medium-income	8.95	8.95	No
Sacramento	Baseline	40302	Powerade 32 oz	Sugar-sweetened beverage	Taxed	Medium-income	3.09375	5.28125	On sale	2.1875
Sacramento	Baseline	40302	RC Cola 2 L	Sugar-sweetened beverage	Taxed	Medium-income	1.46389	1.46389	No
Sacramento	Baseline	40302	Red Bull 12 oz	Sugar-sweetened beverage	Taxed	Medium-income			No
Sacramento	Baseline	40302	Red Bull 8.4 oz	Sugar-sweetened beverage	Taxed	Medium-income	26.07143	26.07143	No
Sacramento	Baseline	40302	Starbucks Frappuccino (coffee flavor) 13.7 oz	Sugar-sweetened beverage	Taxed	Medium-income			No
Sacramento	Baseline	40302	Tropicana 100% Juice (Orange) 59 oz	Unsweetened beverage	Not taxed	Medium-income	10.15254	10.15254	No
Sacramento	Baseline	40302	Vitamin Water 20 oz	Sugar-sweetened beverage	Taxed	Medium-income	8.45	8.45	No
Sacramento	Baseline	40305	Aquafina Water 20 oz	Unsweetened beverage	Not taxed	Low-income	6.95	6.95	No
Sacramento	Baseline	40305	Arizona Green Tea 23 oz	Sugar-sweetened beverage	Taxed	Low-income	4.304348	4.304348	No
Sacramento	Baseline	40305	Cheapest Bottled Water 20 oz	Unsweetened beverage	Not taxed	Low-income	4.95	4.95	No
Sacramento	Baseline	40305	Chocolate Milk, Any Fat % (Cheapest) 14 oz	Unsweetened beverage	Not taxed	Low-income	12.78571	12.78571	No
Sacramento	Baseline	40305	Coca-Cola 1 L	Sugar-sweetened beverage	Taxed	Low-income	6.772338	6.772338	No
Sacramento	Baseline	40305	Coca-Cola 12 pk/12 oz	Sugar-sweetened beverage	Taxed	Low-income	4.368056	4.368056	No
Sacramento	Baseline	40305	Coca-Cola 2 L	Sugar-sweetened beverage	Taxed	Low-income	2.46939	3.238302	On sale	.768912
Sacramento	Baseline	40305	Coca-Cola 20 oz	Sugar-sweetened beverage	Taxed	Low-income	9.45	9.45	On sale	0
Sacramento	Baseline	40305	Dasani Water 20 oz	Unsweetened beverage	Not taxed	Low-income	6.95	6.95	No
Sacramento	Baseline	40305	Diet Coke 1 L	Noncalorically sweetened beverage	Not taxed	Low-income	6.772338	6.772338	No
Sacramento	Baseline	40305	Diet Coke 12 pk/12 oz	Noncalorically sweetened beverage	Not taxed	Low-income	4.368056	4.368056	No
Sacramento	Baseline	40305	Diet Coke 2 L	Noncalorically sweetened beverage	Not taxed	Low-income	2.46939	3.238302	On sale	.768912
Sacramento	Baseline	40305	Diet Coke 20 oz	Noncalorically sweetened beverage	Not taxed	Low-income	9.45	9.45	On sale	0
Sacramento	Baseline	40305	Diet Dr. Pepper 20 oz	Noncalorically sweetened beverage	Not taxed	Low-income	9.45	9.45	On sale	0
Sacramento	Baseline	40305	Diet Pepsi 12 pk/12 oz	Noncalorically sweetened beverage	Not taxed	Low-income	4.159722	4.159722	No
Sacramento	Baseline	40305	Diet Pepsi 2 L	Noncalorically sweetened beverage	Not taxed	Low-income	3.681905	3.681905	No
Sacramento	Baseline	40305	Diet Pepsi 20 oz	Noncalorically sweetened beverage	Not taxed	Low-income	9.45	9.45	On sale	0
Sacramento	Baseline	40305	Dr. Pepper 12 pk/12 oz	Sugar-sweetened beverage	Taxed	Low-income	4.159722	4.159722	No
Sacramento	Baseline	40305	Dr. Pepper 2 L	Sugar-sweetened beverage	Taxed	Low-income	3.681905	3.681905	No
Sacramento	Baseline	40305	Dr. Pepper 20 oz	Sugar-sweetened beverage	Taxed	Low-income	9.45	9.45	On sale	0
Sacramento	Baseline	40305	Fanta Orange 2 L	Sugar-sweetened beverage	Taxed	Low-income	2.46939	3.238302	On sale	.768912
Sacramento	Baseline	40305	Gatorade 20 oz	Sugar-sweetened beverage	Taxed	Low-income	7.45	7.45	No
Sacramento	Baseline	40305	Milk, 2%, Unflavored (Cheapest) 0.5 gal	Unsweetened beverage	Not taxed	Low-income	5.453125	5.453125	No
Sacramento	Baseline	40305	Milk, 2%, Unflavored (Cheapest) 1 gal	Unsweetened beverage	Not taxed	Low-income	3.898437	3.898437	No
Sacramento	Baseline	40305	Milk, Whole, Unflavored (Cheapest) 0.5 gal	Unsweetened beverage	Not taxed	Low-income	5.453125	5.453125	No
Sacramento	Baseline	40305	Milk, Whole, Unflavored (Cheapest) 1 gal	Unsweetened beverage	Not taxed	Low-income	3.898437	3.898437	No
Sacramento	Baseline	40305	Minute Maid (Cranberry Cocktail) 15.2 oz	Sugar-sweetened beverage	Taxed	Low-income	13.0921	13.0921	No
Sacramento	Baseline	40305	Minute Maid 100% Juice (Orange) 15.2 oz	Unsweetened beverage	Not taxed	Low-income	13.0921	13.0921	No
Sacramento	Baseline	40305	Monster 16 oz	Sugar-sweetened beverage	Taxed	Low-income	11.5625	17.4375	On sale	5.875
Sacramento	Baseline	40305	Monster 24 oz	Sugar-sweetened beverage	Taxed	Low-income	11.45833	14.54167	On sale	3.083333
Sacramento	Baseline	40305	Monster 4 pk/16 oz	Sugar-sweetened beverage	Taxed	Low-income	10.92188	10.92188	No
Sacramento	Baseline	40305	Monster Zero Ultra 16 oz	Noncalorically sweetened beverage	Not taxed	Low-income		17.4375	On sale
Sacramento	Baseline	40305	Monster Zero Ultra 24 oz	Noncalorically sweetened beverage	Not taxed	Low-income			On sale
Sacramento	Baseline	40305	Mountain Dew 2 L	Sugar-sweetened beverage	Taxed	Low-income	3.681905	3.681905	No
Sacramento	Baseline	40305	Pepsi 12 pk/12 oz	Sugar-sweetened beverage	Taxed	Low-income	4.159722	4.159722	No
Sacramento	Baseline	40305	Pepsi 2 L	Sugar-sweetened beverage	Taxed	Low-income	3.681905	3.681905	No
Sacramento	Baseline	40305	Pepsi 20 oz	Sugar-sweetened beverage	Taxed	Low-income	9.45	9.45	On sale	0
Sacramento	Baseline	40305	Powerade 32 oz	Sugar-sweetened beverage	Taxed	Low-income	3.65625	6.21875	On sale	2.5625
Sacramento	Baseline	40305	Pure Leaf Sweet Tea 18.5 oz	Sugar-sweetened beverage	Taxed	Low-income	8.108108	10.75676	On sale	2.648649
Sacramento	Baseline	40305	Pure Leaf Unsweetened Tea 18.5 oz	Unsweetened beverage	Not taxed	Low-income	8.108108	10.75676	On sale	2.648649
Sacramento	Baseline	40305	Red Bull 12 oz	Sugar-sweetened beverage	Taxed	Low-income	29.08333	29.08333	No
Sacramento	Baseline	40305	Red Bull 16 oz	Sugar-sweetened beverage	Taxed	Low-income	26.8125	26.8125	No
Sacramento	Baseline	40305	Red Bull 4 pk/8.4 oz	Sugar-sweetened beverage	Taxed	Low-income	21.69643	21.69643	No
Sacramento	Baseline	40305	Red Bull 8.4 oz	Sugar-sweetened beverage	Taxed	Low-income	25.11905	29.64286	On sale	4.523811
Sacramento	Baseline	40305	Red Bull Sugarfree 12 oz	Noncalorically sweetened beverage	Not taxed	Low-income	29.08333	29.08333	No
Sacramento	Baseline	40305	Red Bull Sugarfree 16 oz	Noncalorically sweetened beverage	Not taxed	Low-income	26.8125	26.8125	No
Sacramento	Baseline	40305	Red Bull Sugarfree 8.4 oz	Noncalorically sweetened beverage	Not taxed	Low-income	25.11905	29.64286	On sale	4.523811
Sacramento	Baseline	40305	Starbucks Frappuccino (coffee flavor) 13.7 oz	Sugar-sweetened beverage	Taxed	Low-income	24.0146	24.0146	No
Sacramento	Baseline	40305	Tropicana 100% Juice (Orange) 12 oz	Unsweetened beverage	Not taxed	Low-income	18.25	18.25	No
Sacramento	Baseline	40305	Vitamin Water 20 oz	Sugar-sweetened beverage	Taxed	Low-income	9.45	9.45	No
Sacramento	Baseline	40306	Aquafina Water 20 oz	Unsweetened beverage	Not taxed	Low-income			No
Sacramento	Baseline	40306	Arizona Green Tea 23 oz	Sugar-sweetened beverage	Taxed	Low-income	4.304348	4.304348	No
Sacramento	Baseline	40306	Cheapest Bottled Water 20 oz	Unsweetened beverage	Not taxed	Low-income			No
Sacramento	Baseline	40306	Coca-Cola 1 L	Sugar-sweetened beverage	Taxed	Low-income			No
Sacramento	Baseline	40306	Coca-Cola 12 pk/12 oz	Sugar-sweetened beverage	Taxed	Low-income			No
Sacramento	Baseline	40306	Coca-Cola 20 oz	Sugar-sweetened beverage	Taxed	Low-income	5	5	No
Sacramento	Baseline	40306	Diet Coke 1 L	Noncalorically sweetened beverage	Not taxed	Low-income			No
Sacramento	Baseline	40306	Diet Coke 12 oz	Noncalorically sweetened beverage	Not taxed	Low-income	7.416667	7.416667	No
Sacramento	Baseline	40306	Diet Coke 12 pk/12 oz	Noncalorically sweetened beverage	Not taxed	Low-income			No
Sacramento	Baseline	40306	Diet Coke 20 oz	Noncalorically sweetened beverage	Not taxed	Low-income	5	5	No
Sacramento	Baseline	40306	Diet Pepsi 20 oz	Noncalorically sweetened beverage	Not taxed	Low-income	8.95	8.95	No
Sacramento	Baseline	40306	Dr. Pepper 12 pk/12 oz	Sugar-sweetened beverage	Taxed	Low-income			No
Sacramento	Baseline	40306	Dr. Pepper 2 L	Sugar-sweetened beverage	Taxed	Low-income			No
Sacramento	Baseline	40306	Dr. Pepper 20 oz	Sugar-sweetened beverage	Taxed	Low-income	8.95	8.95	No
Sacramento	Baseline	40306	Milk, 2%, Unflavored (Cheapest) 0.5 gal	Unsweetened beverage	Not taxed	Low-income			No
Sacramento	Baseline	40306	Milk, 2%, Unflavored (Cheapest) 1 gal	Unsweetened beverage	Not taxed	Low-income			No
Sacramento	Baseline	40306	Milk, Whole, Unflavored (Cheapest) 0.5 gal	Unsweetened beverage	Not taxed	Low-income			No
Sacramento	Baseline	40306	Milk, Whole, Unflavored (Cheapest) 1 gal	Unsweetened beverage	Not taxed	Low-income			No
Sacramento	Baseline	40306	Monster 16 oz	Sugar-sweetened beverage	Taxed	Low-income	12.5	12.5	On sale	0
Sacramento	Baseline	40306	Monster 24 oz	Sugar-sweetened beverage	Taxed	Low-income	10.41667	10.41667	On sale	0
Sacramento	Baseline	40306	Monster Zero Ultra 16 oz	Noncalorically sweetened beverage	Not taxed	Low-income	12.5	12.5	On sale	0
Sacramento	Baseline	40306	Monster Zero Ultra 24 oz	Noncalorically sweetened beverage	Not taxed	Low-income	10.41667	10.41667	On sale	0
Sacramento	Baseline	40306	Mountain Dew 2 L	Sugar-sweetened beverage	Taxed	Low-income			No
Sacramento	Baseline	40306	Pepsi 12 pk/12 oz	Sugar-sweetened beverage	Taxed	Low-income			No
Sacramento	Baseline	40306	Pepsi 2 L	Sugar-sweetened beverage	Taxed	Low-income			No
Sacramento	Baseline	40306	Pepsi 20 oz	Sugar-sweetened beverage	Taxed	Low-income	8.95	8.95	No
Sacramento	Baseline	40306	Powerade 32 oz	Sugar-sweetened beverage	Taxed	Low-income	4.6875	5.90625	On sale	1.21875
Sacramento	Baseline	40306	Red Bull 12 oz	Sugar-sweetened beverage	Taxed	Low-income	22.25	24.91667	On sale	2.666666
Sacramento	Baseline	40306	Red Bull 16 oz	Sugar-sweetened beverage	Taxed	Low-income	21.875	24.9375	On sale	3.0625
Sacramento	Baseline	40306	Red Bull 4 pk/8.4 oz	Sugar-sweetened beverage	Taxed	Low-income			No
Sacramento	Baseline	40306	Red Bull 8.4 oz	Sugar-sweetened beverage	Taxed	Low-income	23.80952	28.45238	On sale	4.642858
Sacramento	Baseline	40306	Red Bull Sugarfree 12 oz	Noncalorically sweetened beverage	Not taxed	Low-income	22.25	24.91667	On sale	2.666666
Sacramento	Baseline	40306	Starbucks Frappuccino (coffee flavor) 13.7 oz	Sugar-sweetened beverage	Taxed	Low-income	21.82482	21.82482	No
Sacramento	Baseline	40306	Vitamin Water 20 oz	Sugar-sweetened beverage	Taxed	Low-income	8.95	8.95	No
Sacramento	Baseline	40307	Aquafina Water 20 oz	Unsweetened beverage	Not taxed	Low-income	7.5	7.5	No
Sacramento	Baseline	40307	Capri Sun Juice 10 pk/6 oz	Sugar-sweetened beverage	Taxed	Low-income	4.083333	4.083333	No
Sacramento	Baseline	40307	Cheapest Bottled Water 20 oz	Unsweetened beverage	Not taxed	Low-income	7.5	7.5	No
Sacramento	Baseline	40307	Chocolate Milk, Any Fat % (Cheapest) 14 oz	Unsweetened beverage	Not taxed	Low-income	13.92857	13.92857	No
Sacramento	Baseline	40307	Coca-Cola 1.25 L	Sugar-sweetened beverage	Taxed	Low-income	2.365882	2.365882	No
Sacramento	Baseline	40307	Coca-Cola 12 pk/12 oz	Sugar-sweetened beverage	Taxed	Low-income	2.083333	3.333333	On sale	1.25
Sacramento	Baseline	40307	Coca-Cola 2 L	Sugar-sweetened beverage	Taxed	Low-income	2.51375	2.51375	No
Sacramento	Baseline	40307	Coca-Cola 20 oz	Sugar-sweetened beverage	Taxed	Low-income	7.5	9	On sale	1.499999
Sacramento	Baseline	40307	Coca-Cola 6 pk/7.5 oz	Sugar-sweetened beverage	Taxed	Low-income	5.555556	5.555556	No
Sacramento	Baseline	40307	Dasani Water 20 oz	Unsweetened beverage	Not taxed	Low-income	7.5	7.5	No
Sacramento	Baseline	40307	Diet Coke 1.25 L	Noncalorically sweetened beverage	Not taxed	Low-income	2.365882	2.365882	No
Sacramento	Baseline	40307	Diet Coke 12 pk/12 oz	Noncalorically sweetened beverage	Not taxed	Low-income	2.083333	3.333333	On sale	1.25
Sacramento	Baseline	40307	Diet Coke 2 L	Noncalorically sweetened beverage	Not taxed	Low-income	2.51375	2.51375	No
Sacramento	Baseline	40307	Diet Coke 20 oz	Noncalorically sweetened beverage	Not taxed	Low-income	7.5	9	On sale	1.499999
Sacramento	Baseline	40307	Diet Dr. Pepper 12 pk/12 oz	Noncalorically sweetened beverage	Not taxed	Low-income	2.3125	3.333333	On sale	1.020833
Sacramento	Baseline	40307	Diet Dr. Pepper 2 L	Noncalorically sweetened beverage	Not taxed	Low-income	1.404743	2.51375	On sale	1.109007
Sacramento	Baseline	40307	Diet Mountain Dew 2 L	Noncalorically sweetened beverage	Not taxed	Low-income	1.96664	2.439816	On sale	.4731763
Sacramento	Baseline	40307	Diet Pepsi 12 pk/12 oz	Noncalorically sweetened beverage	Not taxed	Low-income	2.3125	3.298611	On sale	.9861112
Sacramento	Baseline	40307	Diet Pepsi 2 L	Noncalorically sweetened beverage	Not taxed	Low-income	1.96664	2.439816	On sale	.4731763
Sacramento	Baseline	40307	Diet Pepsi 20 oz	Noncalorically sweetened beverage	Not taxed	Low-income	8.75	8.75	No
Sacramento	Baseline	40307	Dr. Pepper 12 pk/12 oz	Sugar-sweetened beverage	Taxed	Low-income	2.3125	3.333333	On sale	1.020833
Sacramento	Baseline	40307	Dr. Pepper 2 L	Sugar-sweetened beverage	Taxed	Low-income	1.404743	2.51375	On sale	1.109007
Sacramento	Baseline	40307	Dr. Pepper 20 oz	Sugar-sweetened beverage	Taxed	Low-income	9	9	No
Sacramento	Baseline	40307	Fanta Orange 2 L	Sugar-sweetened beverage	Taxed	Low-income	1.478677	1.478677	No
Sacramento	Baseline	40307	Gatorade 20 oz	Sugar-sweetened beverage	Taxed	Low-income	7.5	7.5	No
Sacramento	Baseline	40307	Gatorade 32 oz	Sugar-sweetened beverage	Taxed	Low-income	3.125	3.125	No
Sacramento	Baseline	40307	Jarritos (any flavor, cheapest) 12.5 oz	Sugar-sweetened beverage	Taxed	Low-income	6	6	No
Sacramento	Baseline	40307	Kool Aid Jammers 10 pk/6 oz	Sugar-sweetened beverage	Taxed	Low-income	3.333333	3.333333	No
Sacramento	Baseline	40307	Milk, 1%, Unflavored (Cheapest) 1 gal	Unsweetened beverage	Not taxed	Low-income	1.875	1.875	No
Sacramento	Baseline	40307	Milk, 2%, Unflavored (Cheapest) 0.5 gal	Unsweetened beverage	Not taxed	Low-income	3.359375	3.359375	No
Sacramento	Baseline	40307	Milk, 2%, Unflavored (Cheapest) 1 gal	Unsweetened beverage	Not taxed	Low-income	2.03125	2.03125	No
Sacramento	Baseline	40307	Milk, Skim, Unflavored (Cheapest) 0.5 gal	Unsweetened beverage	Not taxed	Low-income	3.359375	3.359375	No
Sacramento	Baseline	40307	Milk, Skim, Unflavored (Cheapest) 1 gal	Unsweetened beverage	Not taxed	Low-income			No
Sacramento	Baseline	40307	Milk, Whole, Unflavored (Cheapest) 1 gal	Unsweetened beverage	Not taxed	Low-income	2.1875	2.1875	No
Sacramento	Baseline	40307	Monster 16 oz	Sugar-sweetened beverage	Taxed	Low-income	12.5	12.5	No
Sacramento	Baseline	40307	Monster 24 oz	Sugar-sweetened beverage	Taxed	Low-income	12.5	12.5	No
Sacramento	Baseline	40307	Monster 4 pk/16 oz	Sugar-sweetened beverage	Taxed	Low-income	10.15625	10.15625	No
Sacramento	Baseline	40307	Monster Zero Ultra 16 oz	Noncalorically sweetened beverage	Not taxed	Low-income	12.5	12.5	No
Sacramento	Baseline	40307	Mountain Dew 2 L	Sugar-sweetened beverage	Taxed	Low-income	1.96664	2.439816	On sale	.4731763
Sacramento	Baseline	40307	Pepsi 1.25 L	Sugar-sweetened beverage	Taxed	Low-income	2.365882	2.365882	No
Sacramento	Baseline	40307	Pepsi 12 pk/12 oz	Sugar-sweetened beverage	Taxed	Low-income	2.3125	3.298611	On sale	.9861112
Sacramento	Baseline	40307	Pepsi 2 L	Sugar-sweetened beverage	Taxed	Low-income	1.96664	2.439816	On sale	.4731763
Sacramento	Baseline	40307	Pepsi 20 oz	Sugar-sweetened beverage	Taxed	Low-income	8.75	8.75	No
Sacramento	Baseline	40307	Powerade 32 oz	Sugar-sweetened beverage	Taxed	Low-income	2.96875	2.96875	No
Sacramento	Baseline	40307	Pure Leaf Sweet Tea 18.5 oz	Sugar-sweetened beverage	Taxed	Low-income	8.108108	9.459459	On sale	1.351352
Sacramento	Baseline	40307	Pure Leaf Sweet Tea 64 oz	Sugar-sweetened beverage	Taxed	Low-income	3.90625	3.90625	No
Sacramento	Baseline	40307	Pure Leaf Unsweetened Tea 18.5 oz	Unsweetened beverage	Not taxed	Low-income	8.108108	9.459459	On sale	1.351352
Sacramento	Baseline	40308	Aquafina Water 20 oz	Unsweetened beverage	Not taxed	Medium-income	8.45	8.45	No
Sacramento	Baseline	40308	Arizona Green Tea 128 oz	Sugar-sweetened beverage	Taxed	Medium-income	2.335938	2.335938	No
Sacramento	Baseline	40308	Arizona Green Tea 23 oz	Sugar-sweetened beverage	Taxed	Medium-income	4.304348	4.304348	No
Sacramento	Baseline	40308	Cheapest Bottled Water 20 oz	Unsweetened beverage	Not taxed	Medium-income	8.45	8.45	No
Sacramento	Baseline	40308	Chocolate Milk, Any Fat % (Cheapest) 14 oz	Unsweetened beverage	Not taxed	Medium-income	12.07143	12.07143	No
Sacramento	Baseline	40308	Coca-Cola 1.25 L	Sugar-sweetened beverage	Taxed	Medium-income	2.8154	2.8154	No
Sacramento	Baseline	40308	Coca-Cola 12 pk/12 oz	Sugar-sweetened beverage	Taxed	Medium-income	4.368056	4.368056	No
Sacramento	Baseline	40308	Coca-Cola 2 L	Sugar-sweetened beverage	Taxed	Medium-income	3.238302	3.238302	No
Sacramento	Baseline	40308	Coca-Cola 20 oz	Sugar-sweetened beverage	Taxed	Medium-income	9.45	9.45	No
Sacramento	Baseline	40308	Coca-Cola 6 pk/7.5 oz	Sugar-sweetened beverage	Taxed	Medium-income	8.866667	8.866667	No
Sacramento	Baseline	40308	Dasani Water 20 oz	Unsweetened beverage	Not taxed	Medium-income	9.45	9.45	No
Sacramento	Baseline	40308	Diet Coke 1.25 L	Noncalorically sweetened beverage	Not taxed	Medium-income	2.8154	2.8154	No
Sacramento	Baseline	40308	Diet Coke 12 pk/12 oz	Noncalorically sweetened beverage	Not taxed	Medium-income	4.368056	4.368056	No
Sacramento	Baseline	40308	Diet Coke 2 L	Noncalorically sweetened beverage	Not taxed	Medium-income	3.238302	3.238302	No
Sacramento	Baseline	40308	Diet Coke 20 oz	Noncalorically sweetened beverage	Not taxed	Medium-income	9.45	9.45	No
Sacramento	Baseline	40308	Diet Dr. Pepper 2 L	Noncalorically sweetened beverage	Not taxed	Medium-income	3.090434	3.090434	No
Sacramento	Baseline	40308	Diet Dr. Pepper 20 oz	Noncalorically sweetened beverage	Not taxed	Medium-income	9.45	9.45	No
Sacramento	Baseline	40308	Diet Pepsi 12 pk/12 oz	Noncalorically sweetened beverage	Not taxed	Medium-income	2.541667	4.159722	On sale	1.618055
Sacramento	Baseline	40308	Diet Pepsi 2 L	Noncalorically sweetened beverage	Not taxed	Medium-income	3.090434	3.090434	No
Sacramento	Baseline	40308	Diet Pepsi 20 oz	Noncalorically sweetened beverage	Not taxed	Medium-income	9.45	9.45	No
Sacramento	Baseline	40308	Dr. Pepper 12 pk/12 oz	Sugar-sweetened beverage	Taxed	Medium-income	2.541667	4.159722	On sale	1.618055
Sacramento	Baseline	40308	Dr. Pepper 2 L	Sugar-sweetened beverage	Taxed	Medium-income	3.090434	3.090434	No
Sacramento	Baseline	40308	Dr. Pepper 20 oz	Sugar-sweetened beverage	Taxed	Medium-income	9.45	9.45	No
Sacramento	Baseline	40308	Fanta Orange 2 L	Sugar-sweetened beverage	Taxed	Medium-income	3.238302	3.238302	No
Sacramento	Baseline	40308	Milk, 1%, Unflavored (Cheapest) 0.5 gal	Unsweetened beverage	Not taxed	Medium-income	4.515625	4.515625	No
Sacramento	Baseline	40308	Milk, 1%, Unflavored (Cheapest) 1 gal	Unsweetened beverage	Not taxed	Medium-income	2.335938	3.117188	On sale	.78125
Sacramento	Baseline	40308	Milk, 2%, Unflavored (Cheapest) 0.5 gal	Unsweetened beverage	Not taxed	Medium-income	4.515625	4.515625	No
Sacramento	Baseline	40308	Milk, 2%, Unflavored (Cheapest) 1 gal	Unsweetened beverage	Not taxed	Medium-income	2.335938	3.117188	On sale	.78125
Sacramento	Baseline	40308	Milk, Skim, Unflavored (Cheapest) 0.5 gal	Unsweetened beverage	Not taxed	Medium-income	4.515625	4.515625	No
Sacramento	Baseline	40308	Milk, Skim, Unflavored (Cheapest) 1 gal	Unsweetened beverage	Not taxed	Medium-income	2.335938	3.117188	On sale	.78125
Sacramento	Baseline	40308	Milk, Whole, Unflavored (Cheapest) 1 gal	Unsweetened beverage	Not taxed	Medium-income	2.335938	3.117188	On sale	.78125
Sacramento	Baseline	40308	Monster 16 oz	Sugar-sweetened beverage	Taxed	Medium-income	14.9375	14.9375	No
Sacramento	Baseline	40308	Monster 24 oz	Sugar-sweetened beverage	Taxed	Medium-income	13.70833	13.70833	No
Sacramento	Baseline	40308	Monster 4 pk/16 oz	Sugar-sweetened beverage	Taxed	Medium-income	10.14063	12.95313	On sale	2.8125
Sacramento	Baseline	40308	Monster Zero Ultra 16 oz	Noncalorically sweetened beverage	Not taxed	Medium-income	16.1875	16.1875	No
Sacramento	Baseline	40308	Monster Zero Ultra 24 oz	Noncalorically sweetened beverage	Not taxed	Medium-income	13.70833	13.70833	No
Sacramento	Baseline	40308	Monster Zero Ultra 4 pk/16 oz	Noncalorically sweetened beverage	Not taxed	Medium-income	10.14063	12.95313	On sale	2.8125
Sacramento	Baseline	40308	Mountain Dew 2 L	Sugar-sweetened beverage	Taxed	Medium-income	3.090434	3.090434	No
Sacramento	Baseline	40308	Pepsi 2 L	Sugar-sweetened beverage	Taxed	Medium-income	3.090434	3.090434	No
Sacramento	Baseline	40308	Pepsi 20 oz	Sugar-sweetened beverage	Taxed	Medium-income	9.45	9.45	No
Sacramento	Baseline	40308	Powerade 32 oz	Sugar-sweetened beverage	Taxed	Medium-income	4.96875	4.96875	No
Sacramento	Baseline	40308	Powerade Zero 32 oz	Noncalorically sweetened beverage	Not taxed	Medium-income	4.96875	4.96875	No
Sacramento	Baseline	40308	Pure Leaf Sweet Tea 64 oz	Sugar-sweetened beverage	Taxed	Medium-income	4.359375	4.359375	No
Sacramento	Baseline	40308	Pure Leaf Unsweetened Tea 18.5 oz	Unsweetened beverage	Not taxed	Medium-income	9.675675	9.675675	No
Sacramento	Baseline	40308	Pure Leaf Unsweetened Tea 64 oz	Unsweetened beverage	Not taxed	Medium-income	4.359375	4.359375	No
Sacramento	Baseline	40308	Red Bull 12 oz	Sugar-sweetened beverage	Taxed	Medium-income	26.58333	26.58333	No
Sacramento	Baseline	40308	Red Bull 16 oz	Sugar-sweetened beverage	Taxed	Medium-income	26.1875	26.1875	No
Sacramento	Baseline	40308	Red Bull 4 pk/8.4 oz	Sugar-sweetened beverage	Taxed	Medium-income	24.97024	24.97024	No
Sacramento	Baseline	40308	Red Bull 8.4 oz	Sugar-sweetened beverage	Taxed	Medium-income	23.80952	28.45238	On sale	4.642858
Sacramento	Baseline	40308	Red Bull Sugarfree 12 oz	Noncalorically sweetened beverage	Not taxed	Medium-income	26.58333	26.58333	No
Sacramento	Baseline	40308	Red Bull Sugarfree 16 oz	Noncalorically sweetened beverage	Not taxed	Medium-income	26.1875	26.1875	No
Sacramento	Baseline	40308	Red Bull Sugarfree 4 pk/8.4 oz	Noncalorically sweetened beverage	Not taxed	Medium-income	24.97024	24.97024	No
Sacramento	Baseline	40308	Red Bull Sugarfree 8.4 oz	Noncalorically sweetened beverage	Not taxed	Medium-income	23.80952	28.45238	On sale	4.642858
Sacramento	Baseline	40308	Starbucks Frappuccino (coffee flavor) 13.7 oz	Sugar-sweetened beverage	Taxed	Medium-income	14.59854	21.09489	On sale	6.496352
Sacramento	Baseline	40308	Tropicana 100% Juice (Orange) 12 oz	Unsweetened beverage	Not taxed	Medium-income	16.58333	16.58333	No
Sacramento	Baseline	40308	Tropicana 100% Juice (Orange) 59 oz	Unsweetened beverage	Not taxed	Medium-income	8.457626	9.305084	On sale	.8474581
Sacramento	Baseline	40308	Vitamin Water 20 oz	Sugar-sweetened beverage	Taxed	Medium-income	8.95	8.95	No
Sacramento	Baseline	40313	Aquafina Water 20 oz	Unsweetened beverage	Not taxed	Low-income	6.45	6.45	No
Sacramento	Baseline	40313	Cheapest Bottled Water 20 oz	Unsweetened beverage	Not taxed	Low-income	5.95	5.95	No
Sacramento	Baseline	40313	Chocolate Milk, Any Fat % (Cheapest) 14 oz	Unsweetened beverage	Not taxed	Low-income	14.21429	14.21429	No
Sacramento	Baseline	40313	Coca-Cola 1 L	Sugar-sweetened beverage	Taxed	Low-income	6.772338	6.772338	No
Sacramento	Baseline	40313	Coca-Cola 12 pk/12 oz	Sugar-sweetened beverage	Taxed	Low-income	4.159722	4.159722	No
Sacramento	Baseline	40313	Coca-Cola 2 L	Sugar-sweetened beverage	Taxed	Low-income	2.46939	3.238302	On sale	.768912
Sacramento	Baseline	40313	Coca-Cola 20 oz	Sugar-sweetened beverage	Taxed	Low-income	8.95	8.95	On sale	0
Sacramento	Baseline	40313	Dasani Water 20 oz	Unsweetened beverage	Not taxed	Low-income	6.95	6.95	No
Sacramento	Baseline	40313	Diet Coke 1 L	Noncalorically sweetened beverage	Not taxed	Low-income	6.772338	6.772338	No
Sacramento	Baseline	40313	Diet Coke 12 pk/12 oz	Noncalorically sweetened beverage	Not taxed	Low-income	4.159722	4.159722	No
Sacramento	Baseline	40313	Diet Coke 2 L	Noncalorically sweetened beverage	Not taxed	Low-income	2.46939	3.238302	On sale	.768912
Sacramento	Baseline	40313	Diet Coke 20 oz	Noncalorically sweetened beverage	Not taxed	Low-income	8.95	8.95	On sale	0
Sacramento	Baseline	40313	Diet Dr. Pepper 20 oz	Noncalorically sweetened beverage	Not taxed	Low-income	8.95	8.95	On sale	0
Sacramento	Baseline	40313	Diet Pepsi 12 pk/12 oz	Noncalorically sweetened beverage	Not taxed	Low-income	4.159722	4.159722	No
Sacramento	Baseline	40313	Diet Pepsi 2 L	Noncalorically sweetened beverage	Not taxed	Low-income	2.218015	3.238302	On sale	1.020287
Sacramento	Baseline	40313	Diet Pepsi 20 oz	Noncalorically sweetened beverage	Not taxed	Low-income	8.95	8.95	On sale	0
Sacramento	Baseline	40313	Dr. Pepper 12 pk/12 oz	Sugar-sweetened beverage	Taxed	Low-income	4.159722	4.159722	No
Sacramento	Baseline	40313	Dr. Pepper 20 oz	Sugar-sweetened beverage	Taxed	Low-income	8.95	8.95	On sale	0
Sacramento	Baseline	40313	Gatorade 20 oz	Sugar-sweetened beverage	Taxed	Low-income	7.95	7.95	No
Sacramento	Baseline	40313	Milk, 2%, Unflavored (Cheapest) 0.5 gal	Unsweetened beverage	Not taxed	Low-income	5.140625	5.140625	No
Sacramento	Baseline	40313	Milk, Whole, Unflavored (Cheapest) 0.5 gal	Unsweetened beverage	Not taxed	Low-income	5.140625	5.140625	No
Sacramento	Baseline	40313	Monster 16 oz	Sugar-sweetened beverage	Taxed	Low-income	12.5	16.8125	On sale	4.3125
Sacramento	Baseline	40313	Monster 24 oz	Sugar-sweetened beverage	Taxed	Low-income	14.54167	14.54167	No
Sacramento	Baseline	40313	Monster Zero Ultra 16 oz	Noncalorically sweetened beverage	Not taxed	Low-income	12.5	16.8125	On sale	4.3125
Sacramento	Baseline	40313	Monster Zero Ultra 24 oz	Noncalorically sweetened beverage	Not taxed	Low-income	14.54167	14.54167	No
Sacramento	Baseline	40313	Pepsi 12 pk/12 oz	Sugar-sweetened beverage	Taxed	Low-income	4.159722	4.159722	No
Sacramento	Baseline	40313	Pepsi 2 L	Sugar-sweetened beverage	Taxed	Low-income	2.218015	3.238302	On sale	1.020287
Sacramento	Baseline	40313	Pepsi 20 oz	Sugar-sweetened beverage	Taxed	Low-income	8.95	8.95	On sale	0
Sacramento	Baseline	40313	Powerade 32 oz	Sugar-sweetened beverage	Taxed	Low-income	5.21875	6.21875	On sale	1
Sacramento	Baseline	40313	Powerade Zero 32 oz	Noncalorically sweetened beverage	Not taxed	Low-income	5.21875	6.21875	On sale	1
Sacramento	Baseline	40313	Pure Leaf Sweet Tea 18.5 oz	Sugar-sweetened beverage	Taxed	Low-income	8.108108	11.2973	On sale	3.189189
Sacramento	Baseline	40313	Pure Leaf Unsweetened Tea 18.5 oz	Unsweetened beverage	Not taxed	Low-income	8.108108	11.2973	On sale	3.189189
Sacramento	Baseline	40313	Red Bull 12 oz	Sugar-sweetened beverage	Taxed	Low-income	28.25	28.25	No
Sacramento	Baseline	40313	Red Bull 16 oz	Sugar-sweetened beverage	Taxed	Low-income	24.9375	24.9375	No
Sacramento	Baseline	40313	Red Bull 8.4 oz	Sugar-sweetened beverage	Taxed	Low-income	23.80952	32.02381	On sale	8.214288
Sacramento	Baseline	40313	Red Bull Sugarfree 12 oz	Noncalorically sweetened beverage	Not taxed	Low-income	28.25	28.25	No
Sacramento	Baseline	40313	Red Bull Sugarfree 16 oz	Noncalorically sweetened beverage	Not taxed	Low-income			No
Sacramento	Baseline	40313	Red Bull Sugarfree 4 pk/8.4 oz	Noncalorically sweetened beverage	Not taxed	Low-income	21.69643	21.69643	No
Sacramento	Baseline	40313	Red Bull Sugarfree 8.4 oz	Noncalorically sweetened beverage	Not taxed	Low-income	23.80952	32.02381	On sale	8.214288
Sacramento	Baseline	40313	Starbucks Frappuccino (coffee flavor) 13.7 oz	Sugar-sweetened beverage	Taxed	Low-income	16.42336	22.55474	On sale	6.131385
Sacramento	Baseline	40313	Tropicana 100% Juice (Orange) 12 oz	Unsweetened beverage	Not taxed	Low-income	14.08333	14.08333	No
Sacramento	Baseline	40313	Vitamin Water 20 oz	Sugar-sweetened beverage	Taxed	Low-income	8.45	8.45	No
Sacramento	Baseline	40313	Vitamin Water Zero 20 oz	Noncalorically sweetened beverage	Not taxed	Low-income	8.45	8.45	No
Sacramento	Baseline	40314	Aquafina Water 20 oz	Unsweetened beverage	Not taxed	Medium-income			No
Sacramento	Baseline	40314	Arizona Green Tea 23 oz	Sugar-sweetened beverage	Taxed	Medium-income	4.304348	4.304348	No
Sacramento	Baseline	40314	Capri Sun Juice 6 oz	Sugar-sweetened beverage	Taxed	Medium-income			No
Sacramento	Baseline	40314	Cheapest Bottled Water 20 oz	Unsweetened beverage	Not taxed	Medium-income			No
Sacramento	Baseline	40314	Coca-Cola 1 L	Sugar-sweetened beverage	Taxed	Medium-income			No
Sacramento	Baseline	40314	Coca-Cola 12 oz	Sugar-sweetened beverage	Taxed	Medium-income	7.416667	7.416667	No
Sacramento	Baseline	40314	Coca-Cola 12 pk/12 oz	Sugar-sweetened beverage	Taxed	Medium-income			No
Sacramento	Baseline	40314	Coca-Cola 16.9 oz	Sugar-sweetened beverage	Taxed	Medium-income			No
Sacramento	Baseline	40314	Coca-Cola 2 L	Sugar-sweetened beverage	Taxed	Medium-income	3.829772	3.829772	No
Sacramento	Baseline	40314	Dasani Water 16.9 oz	Unsweetened beverage	Not taxed	Medium-income			No
Sacramento	Baseline	40314	Diet Coke 1 L	Noncalorically sweetened beverage	Not taxed	Medium-income			No
Sacramento	Baseline	40314	Diet Coke 16.9 oz	Noncalorically sweetened beverage	Not taxed	Medium-income			No
Sacramento	Baseline	40314	Diet Dr. Pepper 20 oz	Noncalorically sweetened beverage	Not taxed	Medium-income	8.45	8.45	No
Sacramento	Baseline	40314	Diet Pepsi 20 oz	Noncalorically sweetened beverage	Not taxed	Medium-income	8.45	8.45	No
Sacramento	Baseline	40314	Dr. Pepper 12 oz	Sugar-sweetened beverage	Taxed	Medium-income	7.416667	7.416667	No
Sacramento	Baseline	40314	Dr. Pepper 12 pk/12 oz	Sugar-sweetened beverage	Taxed	Medium-income			No
Sacramento	Baseline	40314	Fanta Orange 2 L	Sugar-sweetened beverage	Taxed	Medium-income	3.829772	3.829772	No
Sacramento	Baseline	40314	Gatorade 20 oz	Sugar-sweetened beverage	Taxed	Medium-income	5	5	On sale	0
Sacramento	Baseline	40314	Gatorade 32 oz	Sugar-sweetened beverage	Taxed	Medium-income	4.6875	4.6875	On sale	0
Sacramento	Baseline	40314	Milk, 2%, Unflavored (Cheapest) 0.5 gal	Unsweetened beverage	Not taxed	Medium-income	3.109375	3.109375	No
Sacramento	Baseline	40314	Milk, Whole, Unflavored (Cheapest) 0.5 gal	Unsweetened beverage	Not taxed	Medium-income			No
Sacramento	Baseline	40314	Milk, Whole, Unflavored (Cheapest) 1 gal	Unsweetened beverage	Not taxed	Medium-income			No
Sacramento	Baseline	40314	Minute Maid 100% Juice (Orange) 15.2 oz	Unsweetened beverage	Not taxed	Medium-income	13.0921	13.0921	No
Sacramento	Baseline	40314	Monster 16 oz	Sugar-sweetened beverage	Taxed	Medium-income	12.5	16.1875	On sale	3.6875
Sacramento	Baseline	40314	Monster 24 oz	Sugar-sweetened beverage	Taxed	Medium-income			No
Sacramento	Baseline	40314	Monster Zero Ultra 16 oz	Noncalorically sweetened beverage	Not taxed	Medium-income	12.5	16.1875	On sale	3.6875
Sacramento	Baseline	40314	Monster Zero Ultra 24 oz	Noncalorically sweetened beverage	Not taxed	Medium-income			No
Sacramento	Baseline	40314	Pepsi 12 oz	Sugar-sweetened beverage	Taxed	Medium-income	7.416667	7.416667	No
Sacramento	Baseline	40314	Pepsi 12 pk/12 oz	Sugar-sweetened beverage	Taxed	Medium-income			No
Sacramento	Baseline	40314	Pepsi 2 L	Sugar-sweetened beverage	Taxed	Medium-income	3.829772	3.829772	No
Sacramento	Baseline	40314	Pepsi 20 oz	Sugar-sweetened beverage	Taxed	Medium-income	8.45	8.45	No
Sacramento	Baseline	40314	Powerade 32 oz	Sugar-sweetened beverage	Taxed	Medium-income	3.90625	3.90625	On sale	0
Sacramento	Baseline	40314	Pure Leaf Sweet Tea 18.5 oz	Sugar-sweetened beverage	Taxed	Medium-income	10.21622	10.21622	No
Sacramento	Baseline	40314	Pure Leaf Unsweetened Tea 18.5 oz	Unsweetened beverage	Not taxed	Medium-income	10.21622	10.21622	No
Sacramento	Baseline	40314	Red Bull 12 oz	Sugar-sweetened beverage	Taxed	Medium-income	22.25	27.83333	On sale	5.583333
Sacramento	Baseline	40314	Red Bull 16 oz	Sugar-sweetened beverage	Taxed	Medium-income	24.9375	24.9375	No
Sacramento	Baseline	40314	Red Bull 4 pk/8.4 oz	Sugar-sweetened beverage	Taxed	Medium-income	23.77976	23.77976	No
Sacramento	Baseline	40314	Red Bull 8.4 oz	Sugar-sweetened beverage	Taxed	Medium-income	25.11905	30.83333	On sale	5.714288
Sacramento	Baseline	40314	Red Bull Sugarfree 12 oz	Noncalorically sweetened beverage	Not taxed	Medium-income	22.25	28.25	On sale	5.999999
Sacramento	Baseline	40314	Red Bull Sugarfree 16 oz	Noncalorically sweetened beverage	Not taxed	Medium-income	24.9375	24.9375	No
Sacramento	Baseline	40314	Red Bull Sugarfree 8.4 oz	Noncalorically sweetened beverage	Not taxed	Medium-income	25.11905	30.83333	On sale	5.714288
Sacramento	Baseline	40314	Starbucks Frappuccino (coffee flavor) 13.7 oz	Sugar-sweetened beverage	Taxed	Medium-income			No
Sacramento	Baseline	40314	Vitamin Water 20 oz	Sugar-sweetened beverage	Taxed	Medium-income	7.5	7.5	On sale	0
Sacramento	Baseline	40314	Vitamin Water Zero 20 oz	Noncalorically sweetened beverage	Not taxed	Medium-income	7.5	7.5	On sale	0
Sacramento	Baseline	40401	Aquafina Water 20 oz	Unsweetened beverage	Not taxed	Low-income	8.45	8.45	No
Sacramento	Baseline	40401	Arizona Green Tea 128 oz	Sugar-sweetened beverage	Taxed	Low-income	2.335938	2.335938	No
Sacramento	Baseline	40401	Arizona Green Tea 23 oz	Sugar-sweetened beverage	Taxed	Low-income	3.434783	4.304348	On sale	.8695651
Sacramento	Baseline	40401	Arizona Zero Calorie Green Tea 128 oz	Noncalorically sweetened beverage	Not taxed	Low-income	2.335938	2.335938	No
Sacramento	Baseline	40401	Capri Sun Juice 10 pk/6 oz	Sugar-sweetened beverage	Taxed	Low-income	4.15	4.15	No
Sacramento	Baseline	40401	Cheapest Bottled Water 20 oz	Unsweetened beverage	Not taxed	Low-income	8.45	8.45	No
Sacramento	Baseline	40401	Chocolate Milk, Any Fat % (Cheapest) 1 gal	Unsweetened beverage	Not taxed	Low-income	4.601563	4.601563	No
Sacramento	Baseline	40401	Chocolate Milk, Any Fat % (Cheapest) 14 oz	Unsweetened beverage	Not taxed	Low-income	7.142858	10.71429	On sale	3.571428
Sacramento	Baseline	40401	Coca-Cola 1.25 L	Sugar-sweetened beverage	Taxed	Low-income	2.342224	2.8154	On sale	.4731767
Sacramento	Baseline	40401	Coca-Cola 12 pk/12 oz	Sugar-sweetened beverage	Taxed	Low-income	2.777778	4.159722	On sale	1.381944
Sacramento	Baseline	40401	Coca-Cola 2 L	Sugar-sweetened beverage	Taxed	Low-income	1.301235	2.942566	On sale	1.641331
Sacramento	Baseline	40401	Coca-Cola 20 oz	Sugar-sweetened beverage	Taxed	Low-income	8.45	9.45	On sale	.9999998
Sacramento	Baseline	40401	Coca-Cola 6 pk/7.5 oz	Sugar-sweetened beverage	Taxed	Low-income	5.533333	6.2	On sale	.6666664
Sacramento	Baseline	40401	Dasani Water 20 oz	Unsweetened beverage	Not taxed	Low-income	8.45	8.45	No
Sacramento	Baseline	40401	Diet Coke 1.25 L	Noncalorically sweetened beverage	Not taxed	Low-income	2.342224	2.8154	On sale	.4731767
Sacramento	Baseline	40401	Diet Coke 12 pk/12 oz	Noncalorically sweetened beverage	Not taxed	Low-income	2.777778	4.159722	On sale	1.381944
Sacramento	Baseline	40401	Diet Coke 2 L	Noncalorically sweetened beverage	Not taxed	Low-income	1.301235	2.942566	On sale	1.641331
Sacramento	Baseline	40401	Diet Coke 20 oz	Noncalorically sweetened beverage	Not taxed	Low-income	8.45	9.45	On sale	.9999998
Sacramento	Baseline	40401	Diet Coke 6 pk/7.5 oz	Noncalorically sweetened beverage	Not taxed	Low-income	5.533333	6.2	On sale	.6666664
Sacramento	Baseline	40401	Diet Dr. Pepper 12 pk/12 oz	Noncalorically sweetened beverage	Not taxed	Low-income	2.548611	3.465278	On sale	.9166665
Sacramento	Baseline	40401	Diet Dr. Pepper 2 L	Noncalorically sweetened beverage	Not taxed	Low-income	1.301235	2.942566	On sale	1.641331
Sacramento	Baseline	40401	Diet Mountain Dew 2 L	Noncalorically sweetened beverage	Not taxed	Low-income	1.301235	2.942566	On sale	1.641331
Sacramento	Baseline	40401	Diet Pepsi 1.25 L	Noncalorically sweetened beverage	Not taxed	Low-income	2.342224	2.342224	No
Sacramento	Baseline	40401	Diet Pepsi 12 pk/12 oz	Noncalorically sweetened beverage	Not taxed	Low-income	2.548611	3.465278	On sale	.9166665
Sacramento	Baseline	40401	Diet Pepsi 2 L	Noncalorically sweetened beverage	Not taxed	Low-income	1.301235	2.942566	On sale	1.641331
Sacramento	Baseline	40401	Diet Pepsi 20 oz	Noncalorically sweetened beverage	Not taxed	Low-income	8.45	8.95	On sale	.4999995
Sacramento	Baseline	40401	Dr. Pepper 12 pk/12 oz	Sugar-sweetened beverage	Taxed	Low-income	2.548611	3.465278	On sale	.9166665
Sacramento	Baseline	40401	Dr. Pepper 2 L	Sugar-sweetened beverage	Taxed	Low-income	1.301235	2.942566	On sale	1.641331
Sacramento	Baseline	40401	Dr. Pepper 20 oz	Sugar-sweetened beverage	Taxed	Low-income	8.45	9.45	On sale	.9999998
Sacramento	Baseline	40401	Fanta Orange 2 L	Sugar-sweetened beverage	Taxed	Low-income	1.301235	2.942566	On sale	1.641331
Sacramento	Baseline	40401	Gatorade 20 oz	Sugar-sweetened beverage	Taxed	Low-income	5.95	5.95	No
Sacramento	Baseline	40401	Gatorade 32 oz	Sugar-sweetened beverage	Taxed	Low-income	3.125	3.125	No
Sacramento	Baseline	40401	Gatorade 8 pk/20 oz	Sugar-sweetened beverage	Taxed	Low-income	2.49375	3.74375	On sale	1.25
Sacramento	Baseline	40401	Gatorade G2 32 oz	Sugar-sweetened beverage	Taxed	Low-income	3.125	3.125	No
Sacramento	Baseline	40401	Kool Aid Jammers 10 pk/6 oz	Sugar-sweetened beverage	Taxed	Low-income	3.15	3.983333	On sale	.8333333
Sacramento	Baseline	40401	Milk, 1%, Unflavored (Cheapest) 0.5 gal	Unsweetened beverage	Not taxed	Low-income	3.109375	3.109375	No
Sacramento	Baseline	40401	Milk, 1%, Unflavored (Cheapest) 1 gal	Unsweetened beverage	Not taxed	Low-income	1.757813	2.414063	On sale	.6562499
Sacramento	Baseline	40401	Milk, 2%, Unflavored (Cheapest) 0.5 gal	Unsweetened beverage	Not taxed	Low-income	3.109375	3.109375	No
Sacramento	Baseline	40401	Milk, 2%, Unflavored (Cheapest) 1 gal	Unsweetened beverage	Not taxed	Low-income	2.414063	2.414063	No
Sacramento	Baseline	40401	Milk, Skim, Unflavored (Cheapest) 0.5 gal	Unsweetened beverage	Not taxed	Low-income	3.109375	3.109375	No
Sacramento	Baseline	40401	Milk, Skim, Unflavored (Cheapest) 1 gal	Unsweetened beverage	Not taxed	Low-income	2.101563	2.101563	No
Sacramento	Baseline	40401	Milk, Whole, Unflavored (Cheapest) 0.5 gal	Unsweetened beverage	Not taxed	Low-income	3.109375	3.109375	No
Sacramento	Baseline	40401	Milk, Whole, Unflavored (Cheapest) 1 gal	Unsweetened beverage	Not taxed	Low-income	2.570313	2.570313	No
Sacramento	Baseline	40401	Minute Maid (Fruit Punch) 59 oz	Sugar-sweetened beverage	Taxed	Low-income	2.118644	2.864407	On sale	.7457627
Sacramento	Baseline	40401	Minute Maid 100% Juice (Orange) 59 oz	Unsweetened beverage	Not taxed	Low-income	5.067797	5.067797	No
Sacramento	Baseline	40401	Monster 16 oz	Sugar-sweetened beverage	Taxed	Low-income	10.4375	13.6875	On sale	3.250001
Sacramento	Baseline	40401	Monster Zero Ultra 16 oz	Noncalorically sweetened beverage	Not taxed	Low-income	10.4375	13.6875	On sale	3.250001
Sacramento	Baseline	40401	Mountain Dew 2 L	Sugar-sweetened beverage	Taxed	Low-income	1.301235	2.942566	On sale	1.641331
Sacramento	Baseline	40401	Pepsi 1.25 L	Sugar-sweetened beverage	Taxed	Low-income	2.342224	2.342224	No
Sacramento	Baseline	40401	Pepsi 12 pk/12 oz	Sugar-sweetened beverage	Taxed	Low-income	2.548611	3.465278	On sale	.9166665
Sacramento	Baseline	40401	Pepsi 2 L	Sugar-sweetened beverage	Taxed	Low-income	1.301235	2.942566	On sale	1.641331
Sacramento	Baseline	40401	Pepsi 20 oz	Sugar-sweetened beverage	Taxed	Low-income	8.45	8.95	On sale	.4999995
Sacramento	Baseline	40401	Powerade 32 oz	Sugar-sweetened beverage	Taxed	Low-income	2.46875	4.65625	On sale	2.1875
Sacramento	Baseline	40401	Powerade 8 pk/20 oz	Sugar-sweetened beverage	Taxed	Low-income	2.49375	3.11875	On sale	.6249999
Sacramento	Baseline	40401	Powerade Zero 32 oz	Noncalorically sweetened beverage	Not taxed	Low-income	2.46875	4.65625	On sale	2.1875
Sacramento	Baseline	40401	Pure Leaf Sweet Tea 18.5 oz	Sugar-sweetened beverage	Taxed	Low-income	5.405406	8.054054	On sale	2.648648
Sacramento	Baseline	40401	Pure Leaf Sweet Tea 64 oz	Sugar-sweetened beverage	Taxed	Low-income	3.890625	4.359375	On sale	.4687499
Sacramento	Baseline	40401	Pure Leaf Unsweetened Tea 64 oz	Unsweetened beverage	Not taxed	Low-income	3.890625	4.359375	On sale	.4687499
Sacramento	Baseline	40401	RC Cola 2 L	Sugar-sweetened beverage	Taxed	Low-income	1.301235	2.942566	On sale	1.641331
Sacramento	Baseline	40401	Red Bull 12 oz	Sugar-sweetened beverage	Taxed	Low-income	20.83333	24.91667	On sale	4.083334
Sacramento	Baseline	40401	Red Bull 16 oz	Sugar-sweetened beverage	Taxed	Low-income	26.1875	26.1875	No
Sacramento	Baseline	40401	Red Bull 8.4 oz	Sugar-sweetened beverage	Taxed	Low-income	26.07143	26.07143	No
Sacramento	Baseline	40401	Red Bull Sugarfree 12 oz	Noncalorically sweetened beverage	Not taxed	Low-income	20.83333	24.91667	On sale	4.083334
Sacramento	Baseline	40401	Red Bull Sugarfree 8.4 oz	Noncalorically sweetened beverage	Not taxed	Low-income	26.07143	26.07143	No
Sacramento	Baseline	40401	Starbucks Frappuccino (coffee flavor) 13.7 oz	Sugar-sweetened beverage	Taxed	Low-income	21.82482	21.82482	No
Sacramento	Baseline	40401	Tropicana 100% Juice (Orange) 12 oz	Unsweetened beverage	Not taxed	Low-income	14.91667	14.91667	No
Sacramento	Baseline	40401	Tropicana 100% Juice (Orange) 59 oz	Unsweetened beverage	Not taxed	Low-income	6.762712	6.762712	No
Sacramento	Baseline	40401	Tropicana Twister (Fruit punch) 59 oz	Sugar-sweetened beverage	Taxed	Low-income	1.694915	2.694915	On sale	1
Sacramento	Baseline	40401	Vitamin Water 20 oz	Sugar-sweetened beverage	Taxed	Low-income	7.95	7.95	No
Sacramento	Baseline	40401	Vitamin Water Zero 20 oz	Noncalorically sweetened beverage	Not taxed	Low-income	7.95	7.95	No
Sacramento	Baseline	40402	Aquafina Water 20 oz	Unsweetened beverage	Not taxed	Medium-income	8.45	8.45	No
Sacramento	Baseline	40402	Arizona Green Tea 128 oz	Sugar-sweetened beverage	Taxed	Medium-income	2.328125	2.328125	No
Sacramento	Baseline	40402	Arizona Green Tea 23 oz	Sugar-sweetened beverage	Taxed	Medium-income	3.434783	4.304348	On sale	.8695651
Sacramento	Baseline	40402	Arizona Zero Calorie Green Tea 128 oz	Noncalorically sweetened beverage	Not taxed	Medium-income	2.328125	2.328125	No
Sacramento	Baseline	40402	Arizona Zero Calorie Green Tea 23 oz	Noncalorically sweetened beverage	Not taxed	Medium-income	3.434783	4.304348	On sale	.8695651
Sacramento	Baseline	40402	Capri Sun 100% Juice 10 pk/6 oz	Unsweetened beverage	Not taxed	Medium-income	5.983333	6.983333	On sale	.9999998
Sacramento	Baseline	40402	Capri Sun Juice 10 pk/6 oz	Sugar-sweetened beverage	Taxed	Medium-income	4.166667	6.65	On sale	2.483333
Sacramento	Baseline	40402	Chocolate Milk, Any Fat % (Cheapest) 0.5 gal	Unsweetened beverage	Not taxed	Medium-income	6.234375	7.015625	On sale	.7812496
Sacramento	Baseline	40402	Chocolate Milk, Any Fat % (Cheapest) 1 gal	Unsweetened beverage	Not taxed	Medium-income	3.898437	3.898437	No
Sacramento	Baseline	40402	Coca-Cola 1.25 L	Sugar-sweetened beverage	Taxed	Medium-income	2.342224	3.525165	On sale	1.182941
Sacramento	Baseline	40402	Coca-Cola 12 pk/12 oz	Sugar-sweetened beverage	Taxed	Medium-income	2.423611	4.854167	On sale	2.430555
Sacramento	Baseline	40402	Coca-Cola 2 L	Sugar-sweetened beverage	Taxed	Medium-income	1.46389	2.942566	On sale	1.478677
Sacramento	Baseline	40402	Coca-Cola 20 oz	Sugar-sweetened beverage	Taxed	Medium-income	9.95	9.95	No
Sacramento	Baseline	40402	Coca-Cola 6 pk/7.5 oz	Sugar-sweetened beverage	Taxed	Medium-income	5.555556	7.755555	On sale	2.2
Sacramento	Baseline	40402	Dasani Water 20 oz	Unsweetened beverage	Not taxed	Medium-income	9.45	9.45	No
Sacramento	Baseline	40402	Diet Coke 1.25 L	Noncalorically sweetened beverage	Not taxed	Medium-income	2.342224	3.525165	On sale	1.182941
Sacramento	Baseline	40402	Diet Coke 12 pk/12 oz	Noncalorically sweetened beverage	Not taxed	Medium-income	2.423611	4.854167	On sale	2.430555
Sacramento	Baseline	40402	Diet Coke 2 L	Noncalorically sweetened beverage	Not taxed	Medium-income	1.46389	2.942566	On sale	1.478677
Sacramento	Baseline	40402	Diet Coke 20 oz	Noncalorically sweetened beverage	Not taxed	Medium-income	9.95	9.95	No
Sacramento	Baseline	40402	Diet Coke 6 pk/7.5 oz	Noncalorically sweetened beverage	Not taxed	Medium-income	5.555556	7.755555	On sale	2.2
Sacramento	Baseline	40402	Diet Dr. Pepper 12 pk/12 oz	Noncalorically sweetened beverage	Not taxed	Medium-income	4.854167	4.854167	On sale	0
Sacramento	Baseline	40402	Diet Dr. Pepper 2 L	Noncalorically sweetened beverage	Not taxed	Medium-income	2.218015	2.942566	On sale	.7245514
Sacramento	Baseline	40402	Diet Dr. Pepper 20 oz	Noncalorically sweetened beverage	Not taxed	Medium-income	9.95	9.95	No
Sacramento	Baseline	40402	Diet Mountain Dew 2 L	Noncalorically sweetened beverage	Not taxed	Medium-income	2.218015	2.942566	On sale	.7245514
Sacramento	Baseline	40402	Diet Pepsi 1.25 L	Noncalorically sweetened beverage	Not taxed	Medium-income	3.051988	3.051988	No
Sacramento	Baseline	40402	Diet Pepsi 12 pk/12 oz	Noncalorically sweetened beverage	Not taxed	Medium-income	4.854167	4.854167	On sale	0
Sacramento	Baseline	40402	Diet Pepsi 2 L	Noncalorically sweetened beverage	Not taxed	Medium-income	2.218015	2.942566	On sale	.7245514
Sacramento	Baseline	40402	Diet Pepsi 20 oz	Noncalorically sweetened beverage	Not taxed	Medium-income	9.95	9.95	No
Sacramento	Baseline	40402	Dr. Pepper 12 pk/12 oz	Sugar-sweetened beverage	Taxed	Medium-income	4.854167	4.854167	On sale	0
Sacramento	Baseline	40402	Dr. Pepper 2 L	Sugar-sweetened beverage	Taxed	Medium-income	2.218015	2.942566	On sale	.7245514
Sacramento	Baseline	40402	Dr. Pepper 20 oz	Sugar-sweetened beverage	Taxed	Medium-income	9.95	9.95	No
Sacramento	Baseline	40402	Fanta Orange 2 L	Sugar-sweetened beverage	Taxed	Medium-income	1.46389	2.942566	On sale	1.478677
Sacramento	Baseline	40402	Gatorade 32 oz	Sugar-sweetened beverage	Taxed	Medium-income	3.125	6.21875	On sale	3.09375
Sacramento	Baseline	40402	Gatorade 8 pk/20 oz	Sugar-sweetened beverage	Taxed	Medium-income	3.11875	4.99375	On sale	1.875
Sacramento	Baseline	40402	Gatorade G2 32 oz	Sugar-sweetened beverage	Taxed	Medium-income	3.125	6.21875	On sale	3.09375
Sacramento	Baseline	40402	Gatorade G2 8 pk/20 oz	Sugar-sweetened beverage	Taxed	Medium-income	3.11875	4.99375	On sale	1.875
Sacramento	Baseline	40402	Jarritos (any flavor, cheapest) 12.5 oz	Sugar-sweetened beverage	Taxed	Medium-income	6.4	7.92	On sale	1.52
Sacramento	Baseline	40402	Kool Aid Jammers 10 pk/6 oz	Sugar-sweetened beverage	Taxed	Medium-income	4.983334	5.483334	On sale	.4999999
Sacramento	Baseline	40402	Milk, 1%, Unflavored (Cheapest) 0.5 gal	Unsweetened beverage	Not taxed	Medium-income	3.890625	3.890625	No
Sacramento	Baseline	40402	Milk, 1%, Unflavored (Cheapest) 1 gal	Unsweetened beverage	Not taxed	Medium-income	2.328125	2.328125	No
Sacramento	Baseline	40402	Milk, 2%, Unflavored (Cheapest) 0.5 gal	Unsweetened beverage	Not taxed	Medium-income	3.890625	3.890625	No
Sacramento	Baseline	40402	Milk, 2%, Unflavored (Cheapest) 1 gal	Unsweetened beverage	Not taxed	Medium-income	2.328125	2.328125	No
Sacramento	Baseline	40402	Milk, Skim, Unflavored (Cheapest) 0.5 gal	Unsweetened beverage	Not taxed	Medium-income	3.890625	3.890625	No
Sacramento	Baseline	40402	Milk, Skim, Unflavored (Cheapest) 1 gal	Unsweetened beverage	Not taxed	Medium-income	2.328125	2.328125	No
Sacramento	Baseline	40402	Milk, Whole, Unflavored (Cheapest) 0.5 gal	Unsweetened beverage	Not taxed	Medium-income	3.890625	3.890625	No
Sacramento	Baseline	40402	Milk, Whole, Unflavored (Cheapest) 1 gal	Unsweetened beverage	Not taxed	Medium-income	2.328125	2.328125	No
Sacramento	Baseline	40402	Minute Maid (Fruit Punch) 59 oz	Sugar-sweetened beverage	Taxed	Medium-income	5.067797	5.576271	On sale	.5084746
Sacramento	Baseline	40402	Minute Maid 100% Juice (Orange) 15.2 oz	Unsweetened beverage	Not taxed	Medium-income	13.0921	13.0921	No
Sacramento	Baseline	40402	Minute Maid 100% Juice (Orange) 59 oz	Unsweetened beverage	Not taxed	Medium-income	5.067797	6.762712	On sale	1.694915
Sacramento	Baseline	40402	Monster 16 oz	Sugar-sweetened beverage	Taxed	Medium-income	10.4375	15.5625	On sale	5.125
Sacramento	Baseline	40402	Monster 24 oz	Sugar-sweetened beverage	Taxed	Medium-income	10.41667	13.70833	On sale	3.291667
Sacramento	Baseline	40402	Monster Zero Ultra 16 oz	Noncalorically sweetened beverage	Not taxed	Medium-income	10.4375	15.5625	On sale	5.125
Sacramento	Baseline	40402	Monster Zero Ultra 24 oz	Noncalorically sweetened beverage	Not taxed	Medium-income	10.41667	13.70833	On sale	3.291667
Sacramento	Baseline	40402	Mountain Dew 2 L	Sugar-sweetened beverage	Taxed	Medium-income	2.218015	2.942566	On sale	.7245514
Sacramento	Baseline	40402	Pepsi 1.25 L	Sugar-sweetened beverage	Taxed	Medium-income	3.051988	3.051988	No
Sacramento	Baseline	40402	Pepsi 12 pk/12 oz	Sugar-sweetened beverage	Taxed	Medium-income	4.854167	4.854167	On sale	0
Sacramento	Baseline	40402	Pepsi 2 L	Sugar-sweetened beverage	Taxed	Medium-income	2.218015	2.942566	On sale	.7245514
Sacramento	Baseline	40402	Pepsi 20 oz	Sugar-sweetened beverage	Taxed	Medium-income	9.95	9.95	No
Sacramento	Baseline	40402	Powerade 32 oz	Sugar-sweetened beverage	Taxed	Medium-income	2.15625	4.65625	On sale	2.5
Sacramento	Baseline	40402	Powerade Zero 32 oz	Noncalorically sweetened beverage	Not taxed	Medium-income	2.15625	4.65625	On sale	2.5
Sacramento	Baseline	40402	Powerade Zero 8 pk/20 oz	Noncalorically sweetened beverage	Not taxed	Medium-income	2.49375	4.36875	On sale	1.875
Sacramento	Baseline	40402	Pure Leaf Sweet Tea 18.5 oz	Sugar-sweetened beverage	Taxed	Medium-income	6.756756	10.75676	On sale	4
Sacramento	Baseline	40402	Pure Leaf Sweet Tea 64 oz	Sugar-sweetened beverage	Taxed	Medium-income	4.671875	4.671875	No
Sacramento	Baseline	40402	Pure Leaf Unsweetened Tea 18.5 oz	Unsweetened beverage	Not taxed	Medium-income	6.756756	10.75676	On sale	4
Sacramento	Baseline	40402	Pure Leaf Unsweetened Tea 64 oz	Unsweetened beverage	Not taxed	Medium-income	4.671875	4.671875	No
Sacramento	Baseline	40402	RC Cola 2 L	Sugar-sweetened beverage	Taxed	Medium-income	1.848346	2.942566	On sale	1.094221
Sacramento	Baseline	40402	Red Bull 12 oz	Sugar-sweetened beverage	Taxed	Medium-income	20.83333	24.91667	On sale	4.083334
Sacramento	Baseline	40402	Red Bull 16 oz	Sugar-sweetened beverage	Taxed	Medium-income	24.9375	24.9375	No
Sacramento	Baseline	40402	Red Bull 4 pk/8.4 oz	Sugar-sweetened beverage	Taxed	Medium-income	23.77976	23.77976	No
Sacramento	Baseline	40402	Red Bull 8.4 oz	Sugar-sweetened beverage	Taxed	Medium-income	27.2619	27.2619	No
Sacramento	Baseline	40402	Red Bull Sugarfree 12 oz	Noncalorically sweetened beverage	Not taxed	Medium-income	20.83333	24.91667	On sale	4.083334
Sacramento	Baseline	40402	Red Bull Sugarfree 16 oz	Noncalorically sweetened beverage	Not taxed	Medium-income	24.9375	24.9375	No
Sacramento	Baseline	40402	Red Bull Sugarfree 4 pk/8.4 oz	Noncalorically sweetened beverage	Not taxed	Medium-income	23.77976	23.77976	No
Sacramento	Baseline	40402	Red Bull Sugarfree 8.4 oz	Noncalorically sweetened beverage	Not taxed	Medium-income	27.2619	27.2619	No
Sacramento	Baseline	40402	Starbucks Frappuccino (coffee flavor) 13.7 oz	Sugar-sweetened beverage	Taxed	Medium-income	18.24817	21.82482	On sale	3.576642
Sacramento	Baseline	40402	Starbucks Frappuccino (coffee flavor) 4 pk/9.5 oz	Sugar-sweetened beverage	Taxed	Medium-income	13.13158	18.39474	On sale	5.263159
Sacramento	Baseline	40402	Tropicana 100% Juice (Orange) 59 oz	Unsweetened beverage	Not taxed	Medium-income	6.762712	7.949152	On sale	1.186441
Sacramento	Baseline	40402	Vitamin Water 20 oz	Sugar-sweetened beverage	Taxed	Medium-income	5	7.95	On sale	2.95
Sacramento	Baseline	40402	Vitamin Water 6 pk/16.9 oz	Sugar-sweetened beverage	Taxed	Medium-income	3.934911	5.907298	On sale	1.972386
Sacramento	Baseline	40402	Vitamin Water Zero 20 oz	Noncalorically sweetened beverage	Not taxed	Medium-income	5	7.95	On sale	2.95
Sacramento	Baseline	40402	Vitamin Water Zero 6 pk/16.9 oz	Noncalorically sweetened beverage	Not taxed	Medium-income	3.934911	5.907298	On sale	1.972386
Sacramento	Baseline	40403	Aquafina Water 20 oz	Unsweetened beverage	Not taxed	Medium-income	8.45	8.45	No
Sacramento	Baseline	40403	Arizona Green Tea 128 oz	Sugar-sweetened beverage	Taxed	Medium-income	1.945313	1.945313	No
Sacramento	Baseline	40403	Arizona Green Tea 23 oz	Sugar-sweetened beverage	Taxed	Medium-income	2.130435	2.130435	No
Sacramento	Baseline	40403	Arizona Zero Calorie Green Tea 128 oz	Noncalorically sweetened beverage	Not taxed	Medium-income	1.945313	1.945313	No
Sacramento	Baseline	40403	Arizona Zero Calorie Green Tea 23 oz	Noncalorically sweetened beverage	Not taxed	Medium-income	2.130435	2.130435	No
Sacramento	Baseline	40403	Capri Sun Juice 10 pk/6 oz	Sugar-sweetened beverage	Taxed	Medium-income	4.15	4.15	No
Sacramento	Baseline	40403	Cheapest Bottled Water 20 oz	Unsweetened beverage	Not taxed	Medium-income	7.45	7.45	No
Sacramento	Baseline	40403	Chocolate Milk, Any Fat % (Cheapest) 0.5 gal	Unsweetened beverage	Not taxed	Medium-income	4.203125	4.203125	No
Sacramento	Baseline	40403	Chocolate Milk, Any Fat % (Cheapest) 1 gal	Unsweetened beverage	Not taxed	Medium-income	3.507812	3.507812	No
Sacramento	Baseline	40403	Coca-Cola 1.25 L	Sugar-sweetened beverage	Taxed	Medium-income	2.342224	2.342224	No
Sacramento	Baseline	40403	Coca-Cola 12 pk/12 oz	Sugar-sweetened beverage	Taxed	Medium-income	3.465278	3.465278	No
Sacramento	Baseline	40403	Coca-Cola 2 L	Sugar-sweetened beverage	Taxed	Medium-income	2.46939	2.46939	No
Sacramento	Baseline	40403	Coca-Cola 20 oz	Sugar-sweetened beverage	Taxed	Medium-income	8.95	10.45	On sale	1.5
Sacramento	Baseline	40403	Coca-Cola 6 pk/7.5 oz	Sugar-sweetened beverage	Taxed	Medium-income	4.422222	4.422222	No
Sacramento	Baseline	40403	Dasani Water 20 oz	Unsweetened beverage	Not taxed	Medium-income	7.45	7.45	No
Sacramento	Baseline	40403	Diet Coke 1.25 L	Noncalorically sweetened beverage	Not taxed	Medium-income	2.342224	2.342224	No
Sacramento	Baseline	40403	Diet Coke 12 pk/12 oz	Noncalorically sweetened beverage	Not taxed	Medium-income	3.465278	3.465278	No
Sacramento	Baseline	40403	Diet Coke 2 L	Noncalorically sweetened beverage	Not taxed	Medium-income	2.46939	2.46939	No
Sacramento	Baseline	40403	Diet Coke 20 oz	Noncalorically sweetened beverage	Not taxed	Medium-income	8.95	10.45	On sale	1.5
Sacramento	Baseline	40403	Diet Coke 6 pk/7.5 oz	Noncalorically sweetened beverage	Not taxed	Medium-income	4.422222	4.422222	No
Sacramento	Baseline	40403	Diet Dr. Pepper 12 pk/12 oz	Noncalorically sweetened beverage	Not taxed	Medium-income	3.25	3.25	No
Sacramento	Baseline	40403	Diet Dr. Pepper 2 L	Noncalorically sweetened beverage	Not taxed	Medium-income	2.336309	2.336309	No
Sacramento	Baseline	40403	Diet Dr. Pepper 20 oz	Noncalorically sweetened beverage	Not taxed	Medium-income	8.45	8.45	No
Sacramento	Baseline	40403	Diet Mountain Dew 2 L	Noncalorically sweetened beverage	Not taxed	Medium-income	2.336309	2.336309	No
Sacramento	Baseline	40403	Diet Pepsi 12 pk/12 oz	Noncalorically sweetened beverage	Not taxed	Medium-income	3.25	3.25	No
Sacramento	Baseline	40403	Diet Pepsi 2 L	Noncalorically sweetened beverage	Not taxed	Medium-income	2.336309	2.336309	No
Sacramento	Baseline	40403	Diet Pepsi 20 oz	Noncalorically sweetened beverage	Not taxed	Medium-income	8.45	8.45	No
Sacramento	Baseline	40403	Dr. Pepper 12 pk/12 oz	Sugar-sweetened beverage	Taxed	Medium-income	3.25	3.25	No
Sacramento	Baseline	40403	Dr. Pepper 2 L	Sugar-sweetened beverage	Taxed	Medium-income	2.336309	2.336309	No
Sacramento	Baseline	40403	Dr. Pepper 20 oz	Sugar-sweetened beverage	Taxed	Medium-income	8.45	8.45	No
Sacramento	Baseline	40403	Fanta Orange 2 L	Sugar-sweetened beverage	Taxed	Medium-income	1.46389	1.46389	No
Sacramento	Baseline	40403	Gatorade 20 oz	Sugar-sweetened beverage	Taxed	Medium-income	8.45	8.45	No
Sacramento	Baseline	40403	Gatorade 32 oz	Sugar-sweetened beverage	Taxed	Medium-income	2.78125	2.78125	No
Sacramento	Baseline	40403	Gatorade 8 pk/20 oz	Sugar-sweetened beverage	Taxed	Medium-income	3.43125	3.43125	No
Sacramento	Baseline	40403	Gatorade G2 32 oz	Sugar-sweetened beverage	Taxed	Medium-income	4.03125	4.03125	No
Sacramento	Baseline	40403	Gatorade G2 8 pk/20 oz	Sugar-sweetened beverage	Taxed	Medium-income	3.43125	3.43125	No
Sacramento	Baseline	40403	Jarritos (any flavor, cheapest) 12.5 oz	Sugar-sweetened beverage	Taxed	Medium-income	6.320001	6.320001	No
Sacramento	Baseline	40403	Kool Aid Jammers 10 pk/6 oz	Sugar-sweetened beverage	Taxed	Medium-income	3.816666	3.816666	No
Sacramento	Baseline	40403	Milk, 1%, Unflavored (Cheapest) 0.5 gal	Unsweetened beverage	Not taxed	Medium-income	3.578125	3.578125	No
Sacramento	Baseline	40403	Milk, 1%, Unflavored (Cheapest) 1 gal	Unsweetened beverage	Not taxed	Medium-income	2.617188	2.617188	No
Sacramento	Baseline	40403	Milk, 2%, Unflavored (Cheapest) 1 gal	Unsweetened beverage	Not taxed	Medium-income	2.617188	2.617188	No
Sacramento	Baseline	40403	Milk, Skim, Unflavored (Cheapest) 0.5 gal	Unsweetened beverage	Not taxed	Medium-income	3.109375	3.109375	No
Sacramento	Baseline	40403	Milk, Skim, Unflavored (Cheapest) 1 gal	Unsweetened beverage	Not taxed	Medium-income	2.304688	2.304688	No
Sacramento	Baseline	40403	Milk, Whole, Unflavored (Cheapest) 0.5 gal	Unsweetened beverage	Not taxed	Medium-income	3.265625	3.265625	No
Sacramento	Baseline	40403	Milk, Whole, Unflavored (Cheapest) 1 gal	Unsweetened beverage	Not taxed	Medium-income	2.8125	2.8125	No
Sacramento	Baseline	40403	Minute Maid 100% Juice (Orange) 59 oz	Unsweetened beverage	Not taxed	Medium-income	4.220339	4.220339	No
Sacramento	Baseline	40403	Monster 16 oz	Sugar-sweetened beverage	Taxed	Medium-income	12.4375	12.4375	No
Sacramento	Baseline	40403	Monster 24 oz	Sugar-sweetened beverage	Taxed	Medium-income	10.41667	10.41667	No
Sacramento	Baseline	40403	Monster 4 pk/16 oz	Sugar-sweetened beverage	Taxed	Medium-income	11.23438	11.23438	No
Sacramento	Baseline	40403	Monster Zero Ultra 16 oz	Noncalorically sweetened beverage	Not taxed	Medium-income	12.4375	12.4375	No
Sacramento	Baseline	40403	Monster Zero Ultra 4 pk/16 oz	Noncalorically sweetened beverage	Not taxed	Medium-income	11.23438	11.23438	No
Sacramento	Baseline	40403	Mountain Dew 2 L	Sugar-sweetened beverage	Taxed	Medium-income	2.336309	2.336309	No
Sacramento	Baseline	40403	Pepsi 12 pk/12 oz	Sugar-sweetened beverage	Taxed	Medium-income	3.25	3.25	No
Sacramento	Baseline	40403	Pepsi 2 L	Sugar-sweetened beverage	Taxed	Medium-income	2.336309	2.336309	No
Sacramento	Baseline	40403	Pepsi 20 oz	Sugar-sweetened beverage	Taxed	Medium-income	8.45	8.45	No
Sacramento	Baseline	40403	Powerade 32 oz	Sugar-sweetened beverage	Taxed	Medium-income	3.09375	3.09375	No
Sacramento	Baseline	40403	Powerade 8 pk/20 oz	Sugar-sweetened beverage	Taxed	Medium-income	2.49375	2.49375	No
Sacramento	Baseline	40403	Powerade Zero 32 oz	Noncalorically sweetened beverage	Not taxed	Medium-income	3.09375	3.09375	No
Sacramento	Baseline	40403	Pure Leaf Sweet Tea 18.5 oz	Sugar-sweetened beverage	Taxed	Medium-income	6.756756	6.756756	No
Sacramento	Baseline	40403	Pure Leaf Unsweetened Tea 18.5 oz	Unsweetened beverage	Not taxed	Medium-income	6.756756	6.756756	No
Sacramento	Baseline	40403	Red Bull 12 oz	Sugar-sweetened beverage	Taxed	Medium-income	20.83333	20.83333	No
Sacramento	Baseline	40403	Red Bull 16 oz	Sugar-sweetened beverage	Taxed	Medium-income	18.75	18.75	No
Sacramento	Baseline	40403	Red Bull 4 pk/8.4 oz	Sugar-sweetened beverage	Taxed	Medium-income	18.72024	18.72024	No
Sacramento	Baseline	40403	Red Bull 8.4 oz	Sugar-sweetened beverage	Taxed	Medium-income	22.38095	22.38095	No
Sacramento	Baseline	40403	Red Bull Sugarfree 12 oz	Noncalorically sweetened beverage	Not taxed	Medium-income	20.83333	20.83333	No
Sacramento	Baseline	40403	Red Bull Sugarfree 16 oz	Noncalorically sweetened beverage	Not taxed	Medium-income	18.75	18.75	No
Sacramento	Baseline	40403	Red Bull Sugarfree 4 pk/8.4 oz	Noncalorically sweetened beverage	Not taxed	Medium-income	18.72024	18.72024	No
Sacramento	Baseline	40403	Red Bull Sugarfree 8.4 oz	Noncalorically sweetened beverage	Not taxed	Medium-income	22.38095	22.38095	No
Sacramento	Baseline	40403	Starbucks Frappuccino (coffee flavor) 13.7 oz	Sugar-sweetened beverage	Taxed	Medium-income	21.09489	21.09489	No
Sacramento	Baseline	40403	Starbucks Frappuccino (coffee flavor) 4 pk/9.5 oz	Sugar-sweetened beverage	Taxed	Medium-income	11.81579	11.81579	No
Sacramento	Baseline	40403	Tropicana 100% Juice (Orange) 59 oz	Unsweetened beverage	Not taxed	Medium-income	5.067797	5.067797	No
Sacramento	Baseline	40403	Tropicana Twister (Fruit punch) 59 oz	Sugar-sweetened beverage	Taxed	Medium-income	1.677966	1.677966	No
Sacramento	Baseline	40403	Vitamin Water 20 oz	Sugar-sweetened beverage	Taxed	Medium-income	7.45	7.45	No
Sacramento	Baseline	40403	Vitamin Water Zero 20 oz	Noncalorically sweetened beverage	Not taxed	Medium-income	7.45	7.45	No
Sacramento	Baseline	40404	Arizona Green Tea 23 oz	Sugar-sweetened beverage	Taxed	Medium-income	4.304348	4.304348	No
Sacramento	Baseline	40404	Capri Sun Juice 10 pk/6 oz	Sugar-sweetened beverage	Taxed	Medium-income	5.816667	8.316667	On sale	2.5
Sacramento	Baseline	40404	Coca-Cola 1 L	Sugar-sweetened beverage	Taxed	Medium-income	5.589397	5.589397	No
Sacramento	Baseline	40404	Coca-Cola 12 pk/12 oz	Sugar-sweetened beverage	Taxed	Medium-income	3.881945	3.881945	No
Sacramento	Baseline	40404	Coca-Cola 2 L	Sugar-sweetened beverage	Taxed	Medium-income	2.942566	2.942566	No
Sacramento	Baseline	40404	Coca-Cola 20 oz	Sugar-sweetened beverage	Taxed	Medium-income	8.45	8.45	No
Sacramento	Baseline	40404	Coca-Cola 6 pk/7.5 oz	Sugar-sweetened beverage	Taxed	Medium-income	4.444445	8.422222	On sale	3.977777
Sacramento	Baseline	40404	Diet Coke 1 L	Noncalorically sweetened beverage	Not taxed	Medium-income	5.589397	5.589397	No
Sacramento	Baseline	40404	Diet Coke 12 pk/12 oz	Noncalorically sweetened beverage	Not taxed	Medium-income	3.881945	3.881945	No
Sacramento	Baseline	40404	Diet Coke 2 L	Noncalorically sweetened beverage	Not taxed	Medium-income	2.942566	2.942566	No
Sacramento	Baseline	40404	Diet Coke 20 oz	Noncalorically sweetened beverage	Not taxed	Medium-income	8.45	8.45	No
Sacramento	Baseline	40404	Diet Pepsi 12 pk/12 oz	Noncalorically sweetened beverage	Not taxed	Medium-income	3.951389	3.951389	No
Sacramento	Baseline	40404	Diet Pepsi 20 oz	Noncalorically sweetened beverage	Not taxed	Medium-income	8.45	8.45	No
Sacramento	Baseline	40404	Dr. Pepper 12 pk/12 oz	Sugar-sweetened beverage	Taxed	Medium-income	3.951389	3.951389	No
Sacramento	Baseline	40404	Dr. Pepper 2 L	Sugar-sweetened beverage	Taxed	Medium-income	2.794698	2.794698	No
Sacramento	Baseline	40404	Fanta Orange 2 L	Sugar-sweetened beverage	Taxed	Medium-income	1.316022	1.46389	On sale	.1478677
Sacramento	Baseline	40404	Gatorade 32 oz	Sugar-sweetened beverage	Taxed	Medium-income	4.34375	6.84375	On sale	2.5
Sacramento	Baseline	40404	Jarritos (any flavor, cheapest) 12.5 oz	Sugar-sweetened beverage	Taxed	Medium-income	5.36	7.12	On sale	1.76
Sacramento	Baseline	40404	Milk, 1%, Unflavored (Cheapest) 0.5 gal	Unsweetened beverage	Not taxed	Medium-income	4.203125	4.203125	No
Sacramento	Baseline	40404	Milk, 1%, Unflavored (Cheapest) 1 gal	Unsweetened beverage	Not taxed	Medium-income	3.117188	3.117188	No
Sacramento	Baseline	40404	Milk, 2%, Unflavored (Cheapest) 0.5 gal	Unsweetened beverage	Not taxed	Medium-income	4.203125	4.203125	No
Sacramento	Baseline	40404	Milk, 2%, Unflavored (Cheapest) 1 gal	Unsweetened beverage	Not taxed	Medium-income	3.117188	3.117188	No
Sacramento	Baseline	40404	Milk, Skim, Unflavored (Cheapest) 0.5 gal	Unsweetened beverage	Not taxed	Medium-income	3.890625	3.890625	No
Sacramento	Baseline	40404	Milk, Skim, Unflavored (Cheapest) 1 gal	Unsweetened beverage	Not taxed	Medium-income	3.117188	3.117188	No
Sacramento	Baseline	40404	Milk, Whole, Unflavored (Cheapest) 0.5 gal	Unsweetened beverage	Not taxed	Medium-income	4.203125	4.203125	No
Sacramento	Baseline	40404	Milk, Whole, Unflavored (Cheapest) 1 gal	Unsweetened beverage	Not taxed	Medium-income	3.117188	3.117188	No
Sacramento	Baseline	40404	Minute Maid (Cranberry Cocktail) 15.2 oz	Sugar-sweetened beverage	Taxed	Medium-income	12.43421	12.43421	No
Sacramento	Baseline	40404	Minute Maid 100% Juice (Orange) 15.2 oz	Unsweetened beverage	Not taxed	Medium-income	12.43421	12.43421	No
Sacramento	Baseline	40404	Monster 16 oz	Sugar-sweetened beverage	Taxed	Medium-income	14.3125	14.3125	No
Sacramento	Baseline	40404	Pepsi 12 pk/12 oz	Sugar-sweetened beverage	Taxed	Medium-income	3.951389	3.951389	No
Sacramento	Baseline	40404	Pepsi 2 L	Sugar-sweetened beverage	Taxed	Medium-income	2.794698	2.794698	No
Sacramento	Baseline	40404	Pepsi 20 oz	Sugar-sweetened beverage	Taxed	Medium-income	8.45	8.45	No
Sacramento	Baseline	40404	Powerade 32 oz	Sugar-sweetened beverage	Taxed	Medium-income	2.46875	4.34375	On sale	1.875
Sacramento	Baseline	40404	Red Bull 12 oz	Sugar-sweetened beverage	Taxed	Medium-income	27.41667	27.41667	No
Sacramento	Baseline	40404	Red Bull 16 oz	Sugar-sweetened beverage	Taxed	Medium-income	24.9375	24.9375	No
Sacramento	Baseline	40404	Red Bull 8.4 oz	Sugar-sweetened beverage	Taxed	Medium-income	27.2619	27.2619	No
Sacramento	Baseline	40404	Starbucks Frappuccino (coffee flavor) 13.7 oz	Sugar-sweetened beverage	Taxed	Medium-income	21.82482	21.82482	No
Sacramento	Baseline	40415	Aquafina Water 20 oz	Unsweetened beverage	Not taxed	Medium-income			No
Sacramento	Baseline	40415	Arizona Green Tea 23 oz	Sugar-sweetened beverage	Taxed	Medium-income	4.304348	4.304348	No
Sacramento	Baseline	40415	Arizona Zero Calorie Green Tea 23 oz	Noncalorically sweetened beverage	Not taxed	Medium-income	4.304348	4.304348	No
Sacramento	Baseline	40415	Cheapest Bottled Water 20 oz	Unsweetened beverage	Not taxed	Medium-income			No
Sacramento	Baseline	40415	Coca-Cola 1 L	Sugar-sweetened beverage	Taxed	Medium-income			No
Sacramento	Baseline	40415	Coca-Cola 2 L	Sugar-sweetened beverage	Taxed	Medium-income	3.386169	3.386169	No
Sacramento	Baseline	40415	Coca-Cola 20 oz	Sugar-sweetened beverage	Taxed	Medium-income	8.95	8.95	No
Sacramento	Baseline	40415	Diet Coke 2 L	Noncalorically sweetened beverage	Not taxed	Medium-income	3.386169	3.386169	No
Sacramento	Baseline	40415	Diet Coke 20 oz	Noncalorically sweetened beverage	Not taxed	Medium-income	8.95	8.95	No
Sacramento	Baseline	40415	Diet Pepsi 2 L	Noncalorically sweetened beverage	Not taxed	Medium-income	3.829772	3.829772	No
Sacramento	Baseline	40415	Diet Pepsi 20 oz	Noncalorically sweetened beverage	Not taxed	Medium-income	8.95	8.95	No
Sacramento	Baseline	40415	Dr. Pepper 2 L	Sugar-sweetened beverage	Taxed	Medium-income	3.829772	3.829772	No
Sacramento	Baseline	40415	Dr. Pepper 20 oz	Sugar-sweetened beverage	Taxed	Medium-income	8.95	8.95	No
Sacramento	Baseline	40415	Fanta Orange 2 L	Sugar-sweetened beverage	Taxed	Medium-income	3.386169	3.386169	No
Sacramento	Baseline	40415	Gatorade 20 oz	Sugar-sweetened beverage	Taxed	Medium-income	5.95	5.95	No
Sacramento	Baseline	40415	Jarritos (any flavor, cheapest) 12.5 oz	Sugar-sweetened beverage	Taxed	Medium-income			No
Sacramento	Baseline	40415	Milk, Whole, Unflavored (Cheapest) 1 gal	Unsweetened beverage	Not taxed	Medium-income			No
Sacramento	Baseline	40415	Minute Maid (Cranberry Cocktail) 15.2 oz	Sugar-sweetened beverage	Taxed	Medium-income			No
Sacramento	Baseline	40415	Minute Maid 100% Juice (Orange) 15.2 oz	Unsweetened beverage	Not taxed	Medium-income			No
Sacramento	Baseline	40415	Monster 16 oz	Sugar-sweetened beverage	Taxed	Medium-income	12.5	12.5	No
Sacramento	Baseline	40415	Monster 24 oz	Sugar-sweetened beverage	Taxed	Medium-income	13.70833	13.70833	No
Sacramento	Baseline	40415	Monster Zero Ultra 16 oz	Noncalorically sweetened beverage	Not taxed	Medium-income	12.5	12.5	No
Sacramento	Baseline	40415	Monster Zero Ultra 24 oz	Noncalorically sweetened beverage	Not taxed	Medium-income	13.70833	13.70833	No
Sacramento	Baseline	40415	Mountain Dew 2 L	Sugar-sweetened beverage	Taxed	Medium-income	3.829772	3.829772	No
Sacramento	Baseline	40415	Pepsi 2 L	Sugar-sweetened beverage	Taxed	Medium-income	3.829772	3.829772	No
Sacramento	Baseline	40415	Pepsi 20 oz	Sugar-sweetened beverage	Taxed	Medium-income	8.95	8.95	No
Sacramento	Baseline	40415	Powerade 32 oz	Sugar-sweetened beverage	Taxed	Medium-income	3.09375	3.09375	No
Sacramento	Baseline	40415	Red Bull 12 oz	Sugar-sweetened beverage	Taxed	Medium-income	22.25	29.08333	On sale	6.833331
Sacramento	Baseline	40415	Red Bull 16 oz	Sugar-sweetened beverage	Taxed	Medium-income	19.8125	19.8125	On sale	0
Sacramento	Baseline	40415	Red Bull 4 pk/8.4 oz	Sugar-sweetened beverage	Taxed	Medium-income	23.77976	23.77976	No
Sacramento	Baseline	40415	Red Bull 8.4 oz	Sugar-sweetened beverage	Taxed	Medium-income	25.11905	28.45238	On sale	3.333336
Sacramento	Baseline	40415	Red Bull Sugarfree 12 oz	Noncalorically sweetened beverage	Not taxed	Medium-income	22.25	29.08333	On sale	6.833331
Sacramento	Baseline	40415	Red Bull Sugarfree 16 oz	Noncalorically sweetened beverage	Not taxed	Medium-income			No
Sacramento	Baseline	40415	Red Bull Sugarfree 8.4 oz	Noncalorically sweetened beverage	Not taxed	Medium-income	25.11905	28.45238	On sale	3.333336
Sacramento	Baseline	40416	Arizona Green Tea 128 oz	Sugar-sweetened beverage	Taxed	Medium-income	1.953125	1.953125	No
Sacramento	Baseline	40416	Capri Sun Juice 10 pk/6 oz	Sugar-sweetened beverage	Taxed	Medium-income	4.166667	4.166667	No
Sacramento	Baseline	40416	Cheapest Bottled Water 16.9 oz	Unsweetened beverage	Not taxed	Medium-income	2.899408	2.899408	No
Sacramento	Baseline	40416	Chocolate Milk, Any Fat % (Cheapest) 0.5 gal	Unsweetened beverage	Not taxed	Medium-income	6.234375	6.234375	No
Sacramento	Baseline	40416	Chocolate Milk, Any Fat % (Cheapest) 14 oz	Unsweetened beverage	Not taxed	Medium-income	9.928572	9.928572	No
Sacramento	Baseline	40416	Coca-Cola 1.25 L	Sugar-sweetened beverage	Taxed	Medium-income	2.342224	2.342224	No
Sacramento	Baseline	40416	Coca-Cola 12 pk/12 oz	Sugar-sweetened beverage	Taxed	Medium-income	2.777778	4.159722	On sale	1.381944
Sacramento	Baseline	40416	Coca-Cola 2 L	Sugar-sweetened beverage	Taxed	Medium-income	2.454603	2.794698	On sale	.3400955
Sacramento	Baseline	40416	Coca-Cola 20 oz	Sugar-sweetened beverage	Taxed	Medium-income	8.95	8.95	No
Sacramento	Baseline	40416	Coca-Cola 6 pk/7.5 oz	Sugar-sweetened beverage	Taxed	Medium-income	5.977778	5.977778	No
Sacramento	Baseline	40416	Diet Coke 1.25 L	Noncalorically sweetened beverage	Not taxed	Medium-income	2.342224	2.342224	No
Sacramento	Baseline	40416	Diet Coke 12 pk/12 oz	Noncalorically sweetened beverage	Not taxed	Medium-income	2.777778	4.159722	On sale	1.381944
Sacramento	Baseline	40416	Diet Coke 2 L	Noncalorically sweetened beverage	Not taxed	Medium-income	2.454603	2.794698	On sale	.3400955
Sacramento	Baseline	40416	Diet Coke 20 oz	Noncalorically sweetened beverage	Not taxed	Medium-income	8.95	8.95	No
Sacramento	Baseline	40416	Diet Coke 6 pk/7.5 oz	Noncalorically sweetened beverage	Not taxed	Medium-income	5.977778	5.977778	No
Sacramento	Baseline	40416	Diet Dr. Pepper 12 pk/12 oz	Noncalorically sweetened beverage	Not taxed	Medium-income	2.076389	2.076389	No
Sacramento	Baseline	40416	Diet Dr. Pepper 2 L	Noncalorically sweetened beverage	Not taxed	Medium-income	2.498963	2.498963	No
Sacramento	Baseline	40416	Diet Mountain Dew 2 L	Noncalorically sweetened beverage	Not taxed	Medium-income	2.498963	2.498963	No
Sacramento	Baseline	40416	Diet Pepsi 12 pk/12 oz	Noncalorically sweetened beverage	Not taxed	Medium-income	2.076389	2.076389	No
Sacramento	Baseline	40416	Diet Pepsi 2 L	Noncalorically sweetened beverage	Not taxed	Medium-income	2.498963	2.498963	No
Sacramento	Baseline	40416	Diet Pepsi 20 oz	Noncalorically sweetened beverage	Not taxed	Medium-income	7.95	7.95	No
Sacramento	Baseline	40416	Dr. Pepper 12 pk/12 oz	Sugar-sweetened beverage	Taxed	Medium-income	2.076389	2.076389	No
Sacramento	Baseline	40416	Dr. Pepper 2 L	Sugar-sweetened beverage	Taxed	Medium-income	2.498963	2.498963	No
Sacramento	Baseline	40416	Dr. Pepper 20 oz	Sugar-sweetened beverage	Taxed	Medium-income	8.95	8.95	No
Sacramento	Baseline	40416	Fanta Orange 2 L	Sugar-sweetened beverage	Taxed	Medium-income	1.46389	2.942566	On sale	1.478677
Sacramento	Baseline	40416	Gatorade 32 oz	Sugar-sweetened beverage	Taxed	Medium-income	3.125	3.125	No
Sacramento	Baseline	40416	Gatorade 8 pk/20 oz	Sugar-sweetened beverage	Taxed	Medium-income	3.11875	3.74375	On sale	.6249999
Sacramento	Baseline	40416	Gatorade G2 8 pk/20 oz	Sugar-sweetened beverage	Taxed	Medium-income	3.11875	3.74375	On sale	.6249999
Sacramento	Baseline	40416	Jarritos (any flavor, cheapest) 12.5 oz	Sugar-sweetened beverage	Taxed	Medium-income	6.320001	6.320001	No
Sacramento	Baseline	40416	Kool Aid Jammers 10 pk/6 oz	Sugar-sweetened beverage	Taxed	Medium-income	3.333333	3.333333	No
Sacramento	Baseline	40416	Milk, 1%, Unflavored (Cheapest) 0.5 gal	Unsweetened beverage	Not taxed	Medium-income	3.109375	3.109375	No
Sacramento	Baseline	40416	Milk, 1%, Unflavored (Cheapest) 1 gal	Unsweetened beverage	Not taxed	Medium-income	3.117188	3.117188	No
Sacramento	Baseline	40416	Milk, 2%, Unflavored (Cheapest) 0.5 gal	Unsweetened beverage	Not taxed	Medium-income	2.953125	2.953125	No
Sacramento	Baseline	40416	Milk, 2%, Unflavored (Cheapest) 1 gal	Unsweetened beverage	Not taxed	Medium-income	1.875	2.023438	On sale	.1484374
Sacramento	Baseline	40416	Milk, Skim, Unflavored (Cheapest) 0.5 gal	Unsweetened beverage	Not taxed	Medium-income	2.796875	2.796875	No
Sacramento	Baseline	40416	Milk, Skim, Unflavored (Cheapest) 1 gal	Unsweetened beverage	Not taxed	Medium-income	1.554688	1.710938	On sale	.15625
Sacramento	Baseline	40416	Milk, Whole, Unflavored (Cheapest) 0.5 gal	Unsweetened beverage	Not taxed	Medium-income	3.109375	3.109375	No
Sacramento	Baseline	40416	Milk, Whole, Unflavored (Cheapest) 1 gal	Unsweetened beverage	Not taxed	Medium-income	2.101563	2.179688	On sale	.0781249
Sacramento	Baseline	40416	Minute Maid 100% Juice (Orange) 59 oz	Unsweetened beverage	Not taxed	Medium-income	4.898305	6.762712	On sale	1.864406
Sacramento	Baseline	40416	Monster 16 oz	Sugar-sweetened beverage	Taxed	Medium-income	12.5	12.5	No
Sacramento	Baseline	40416	Monster 4 pk/16 oz	Sugar-sweetened beverage	Taxed	Medium-income	9.359375	11.70313	On sale	2.34375
Sacramento	Baseline	40416	Monster Zero Ultra 16 oz	Noncalorically sweetened beverage	Not taxed	Medium-income	12.5	12.5	No
Sacramento	Baseline	40416	Monster Zero Ultra 4 pk/16 oz	Noncalorically sweetened beverage	Not taxed	Medium-income	9.359375	11.70313	On sale	2.34375
Sacramento	Baseline	40416	Mountain Dew 2 L	Sugar-sweetened beverage	Taxed	Medium-income	2.498963	2.498963	No
Sacramento	Baseline	40416	Pepsi 12 pk/12 oz	Sugar-sweetened beverage	Taxed	Medium-income	2.076389	2.076389	No
Sacramento	Baseline	40416	Pepsi 2 L	Sugar-sweetened beverage	Taxed	Medium-income	2.498963	2.498963	No
Sacramento	Baseline	40416	Pepsi 20 oz	Sugar-sweetened beverage	Taxed	Medium-income	7.95	7.95	No
Sacramento	Baseline	40416	Powerade 32 oz	Sugar-sweetened beverage	Taxed	Medium-income	2.78125	2.78125	No
Sacramento	Baseline	40416	Powerade 8 pk/20 oz	Sugar-sweetened beverage	Taxed	Medium-income	3.11875	3.11875	No
Sacramento	Baseline	40416	Powerade Zero 32 oz	Noncalorically sweetened beverage	Not taxed	Medium-income	2.78125	2.78125	No
Sacramento	Baseline	40416	RC Cola 2 L	Sugar-sweetened beverage	Taxed	Medium-income	2.05536	2.05536	No
Sacramento	Baseline	40416	Red Bull 4 pk/8.4 oz	Sugar-sweetened beverage	Taxed	Medium-income	20.50595	20.50595	No
Sacramento	Baseline	40416	Red Bull 8.4 oz	Sugar-sweetened beverage	Taxed	Medium-income	23.80952	23.80952	No
Sacramento	Baseline	40416	Red Bull Sugarfree 4 pk/8.4 oz	Noncalorically sweetened beverage	Not taxed	Medium-income	20.50595	20.50595	No
Sacramento	Baseline	40416	Red Bull Sugarfree 8.4 oz	Noncalorically sweetened beverage	Not taxed	Medium-income	23.80952	23.80952	No
Sacramento	Baseline	40416	Starbucks Frappuccino (coffee flavor) 13.7 oz	Sugar-sweetened beverage	Taxed	Medium-income	14.59854	18.17518	On sale	3.576644
Sacramento	Baseline	40416	Starbucks Frappuccino (coffee flavor) 4 pk/9.5 oz	Sugar-sweetened beverage	Taxed	Medium-income	15.76316	15.76316	No
Sacramento	Baseline	40416	Tropicana 100% Juice (Orange) 59 oz	Unsweetened beverage	Not taxed	Medium-income	6.762712	6.762712	No
Sacramento	Baseline	40416	Vitamin Water 20 oz	Sugar-sweetened beverage	Taxed	Medium-income	5	7.45	On sale	2.45
Sacramento	Baseline	40416	Vitamin Water Zero 20 oz	Noncalorically sweetened beverage	Not taxed	Medium-income	5	7.45	On sale	2.45
Sacramento	Baseline	40418	Aquafina Water 20 oz	Unsweetened beverage	Not taxed	Medium-income	9.95	9.95	No
Sacramento	Baseline	40418	Arizona Green Tea 23 oz	Sugar-sweetened beverage	Taxed	Medium-income	4.304348	4.304348	No
Sacramento	Baseline	40418	Cheapest Bottled Water 20 oz	Unsweetened beverage	Not taxed	Medium-income	7.95	7.95	No
Sacramento	Baseline	40418	Chocolate Milk, Any Fat % (Cheapest) 14 oz	Unsweetened beverage	Not taxed	Medium-income			No
Sacramento	Baseline	40418	Coca-Cola 1 L	Sugar-sweetened beverage	Taxed	Medium-income	6.476604	6.476604	No
Sacramento	Baseline	40418	Coca-Cola 2 L	Sugar-sweetened beverage	Taxed	Medium-income	2.46939	2.46939	On sale	0
Sacramento	Baseline	40418	Coca-Cola 20 oz	Sugar-sweetened beverage	Taxed	Medium-income	8.95	8.95	On sale	0
Sacramento	Baseline	40418	Dasani Water 20 oz	Unsweetened beverage	Not taxed	Medium-income			No
Sacramento	Baseline	40418	Diet Coke 1 L	Noncalorically sweetened beverage	Not taxed	Medium-income	6.476604	6.476604	No
Sacramento	Baseline	40418	Diet Coke 2 L	Noncalorically sweetened beverage	Not taxed	Medium-income	2.46939	2.46939	On sale	0
Sacramento	Baseline	40418	Diet Coke 20 oz	Noncalorically sweetened beverage	Not taxed	Medium-income	8.95	8.95	On sale	0
Sacramento	Baseline	40418	Diet Dr. Pepper 20 oz	Noncalorically sweetened beverage	Not taxed	Medium-income	8.45	8.45	On sale	0
Sacramento	Baseline	40418	Diet Pepsi 2 L	Noncalorically sweetened beverage	Not taxed	Medium-income			No
Sacramento	Baseline	40418	Diet Pepsi 20 oz	Noncalorically sweetened beverage	Not taxed	Medium-income	8.45	8.45	On sale	0
Sacramento	Baseline	40418	Dr. Pepper 12 pk/12 oz	Sugar-sweetened beverage	Taxed	Medium-income	4.159722	4.159722	No
Sacramento	Baseline	40418	Dr. Pepper 2 L	Sugar-sweetened beverage	Taxed	Medium-income	2.218015	2.218015	On sale	0
Sacramento	Baseline	40418	Dr. Pepper 20 oz	Sugar-sweetened beverage	Taxed	Medium-income	8.45	8.45	On sale	0
Sacramento	Baseline	40418	Gatorade 20 oz	Sugar-sweetened beverage	Taxed	Medium-income	7.95	7.95	No
Sacramento	Baseline	40418	Milk, 2%, Unflavored (Cheapest) 1 gal	Unsweetened beverage	Not taxed	Medium-income			No
Sacramento	Baseline	40418	Milk, Whole, Unflavored (Cheapest) 1 gal	Unsweetened beverage	Not taxed	Medium-income			No
Sacramento	Baseline	40418	Minute Maid 100% Juice (Orange) 15.2 oz	Unsweetened beverage	Not taxed	Medium-income	12.76316	12.76316	No
Sacramento	Baseline	40418	Monster 16 oz	Sugar-sweetened beverage	Taxed	Medium-income	12.5	16.8125	On sale	4.3125
Sacramento	Baseline	40418	Monster 24 oz	Sugar-sweetened beverage	Taxed	Medium-income	10.41667	13.70833	On sale	3.291667
Sacramento	Baseline	40418	Monster Zero Ultra 16 oz	Noncalorically sweetened beverage	Not taxed	Medium-income	12.5	16.8125	On sale	4.3125
Sacramento	Baseline	40418	Monster Zero Ultra 24 oz	Noncalorically sweetened beverage	Not taxed	Medium-income	10.41667	13.70833	On sale	3.291667
Sacramento	Baseline	40418	Mountain Dew 2 L	Sugar-sweetened beverage	Taxed	Medium-income			No
Sacramento	Baseline	40418	Pepsi 2 L	Sugar-sweetened beverage	Taxed	Medium-income			No
Sacramento	Baseline	40418	Pepsi 20 oz	Sugar-sweetened beverage	Taxed	Medium-income	8.45	8.45	On sale	0
Sacramento	Baseline	40418	Powerade 32 oz	Sugar-sweetened beverage	Taxed	Medium-income	7.15625	7.15625	No
Sacramento	Baseline	40418	Powerade Zero 32 oz	Noncalorically sweetened beverage	Not taxed	Medium-income	7.15625	7.15625	No
Sacramento	Baseline	40418	Pure Leaf Unsweetened Tea 18.5 oz	Unsweetened beverage	Not taxed	Medium-income	8.108108	8.108108	On sale	0
Sacramento	Baseline	40418	Red Bull 12 oz	Sugar-sweetened beverage	Taxed	Medium-income	28.25	28.25	No
Sacramento	Baseline	40418	Red Bull 16 oz	Sugar-sweetened beverage	Taxed	Medium-income	24.9375	24.9375	No
Sacramento	Baseline	40418	Red Bull 4 pk/8.4 oz	Sugar-sweetened beverage	Taxed	Medium-income	21.69643	21.69643	No
Sacramento	Baseline	40418	Red Bull 8.4 oz	Sugar-sweetened beverage	Taxed	Medium-income	23.80952	33.21429	On sale	9.404762
Sacramento	Baseline	40418	Red Bull Sugarfree 12 oz	Noncalorically sweetened beverage	Not taxed	Medium-income	28.25	28.25	No
Sacramento	Baseline	40418	Red Bull Sugarfree 16 oz	Noncalorically sweetened beverage	Not taxed	Medium-income	24.9375	24.9375	No
Sacramento	Baseline	40418	Red Bull Sugarfree 8.4 oz	Noncalorically sweetened beverage	Not taxed	Medium-income	23.80952	33.21429	On sale	9.404762
Sacramento	Baseline	40418	Starbucks Frappuccino (coffee flavor) 13.7 oz	Sugar-sweetened beverage	Taxed	Medium-income	16.42336	22.55474	On sale	6.131385
Sacramento	Baseline	40418	Tropicana 100% Juice (Orange) 12 oz	Unsweetened beverage	Not taxed	Medium-income	14.08333	14.08333	No
Sacramento	Baseline	40418	Vitamin Water 20 oz	Sugar-sweetened beverage	Taxed	Medium-income			No
Sacramento	Baseline	40418	Vitamin Water Zero 20 oz	Noncalorically sweetened beverage	Not taxed	Medium-income			No
Sacramento	Baseline	40501	Aquafina Water 20 oz	Unsweetened beverage	Not taxed	Low-income	6.95	6.95	No
Sacramento	Baseline	40501	Arizona Green Tea 23 oz	Sugar-sweetened beverage	Taxed	Low-income	4.304348	4.304348	No
Sacramento	Baseline	40501	Capri Sun Juice 10 pk/6 oz	Sugar-sweetened beverage	Taxed	Low-income	6.65	6.65	No
Sacramento	Baseline	40501	Cheapest Bottled Water 20 oz	Unsweetened beverage	Not taxed	Low-income	6.95	6.95	No
Sacramento	Baseline	40501	Chocolate Milk, Any Fat % (Cheapest) 14 oz	Unsweetened beverage	Not taxed	Low-income	17.78572	17.78572	No
Sacramento	Baseline	40501	Coca-Cola 1 L	Sugar-sweetened beverage	Taxed	Low-income	5.589397	5.589397	No
Sacramento	Baseline	40501	Coca-Cola 12 oz	Sugar-sweetened beverage	Taxed	Low-income	6.25	6.25	No
Sacramento	Baseline	40501	Coca-Cola 12 pk/12 oz	Sugar-sweetened beverage	Taxed	Low-income			No
Sacramento	Baseline	40501	Coca-Cola 2 L	Sugar-sweetened beverage	Taxed	Low-income	2.942566	2.942566	No
Sacramento	Baseline	40501	Coca-Cola 20 oz	Sugar-sweetened beverage	Taxed	Low-income	8.45	8.45	No
Sacramento	Baseline	40501	Dasani Water 16.9 oz	Unsweetened beverage	Not taxed	Low-income	4.674556	4.674556	No
Sacramento	Baseline	40501	Diet Coke 1 L	Noncalorically sweetened beverage	Not taxed	Low-income			No
Sacramento	Baseline	40501	Diet Coke 20 oz	Noncalorically sweetened beverage	Not taxed	Low-income	8.45	8.45	No
Sacramento	Baseline	40501	Dr. Pepper 12 pk/12 oz	Sugar-sweetened beverage	Taxed	Low-income			No
Sacramento	Baseline	40501	Dr. Pepper 2 L	Sugar-sweetened beverage	Taxed	Low-income	2.942566	2.942566	No
Sacramento	Baseline	40501	Dr. Pepper 20 oz	Sugar-sweetened beverage	Taxed	Low-income	8.45	8.45	No
Sacramento	Baseline	40501	Fanta Orange 12 oz	Sugar-sweetened beverage	Taxed	Low-income	6.25	6.25	No
Sacramento	Baseline	40501	Fanta Orange 2 L	Sugar-sweetened beverage	Taxed	Low-income	2.942566	2.942566	No
Sacramento	Baseline	40501	Gatorade 20 oz	Sugar-sweetened beverage	Taxed	Low-income	4.95	4.95	No
Sacramento	Baseline	40501	Gatorade 32 oz	Sugar-sweetened beverage	Taxed	Low-income	4.6875	4.6875	No
Sacramento	Baseline	40501	Jarritos (any flavor, cheapest) 12.5 oz	Sugar-sweetened beverage	Taxed	Low-income	7.12	7.12	No
Sacramento	Baseline	40501	Milk, 2%, Unflavored (Cheapest) 0.5 gal	Unsweetened beverage	Not taxed	Low-income	4.671875	4.671875	No
Sacramento	Baseline	40501	Milk, 2%, Unflavored (Cheapest) 1 gal	Unsweetened beverage	Not taxed	Low-income	3.507812	3.507812	No
Sacramento	Baseline	40501	Milk, Whole, Unflavored (Cheapest) 0.5 gal	Unsweetened beverage	Not taxed	Low-income	4.671875	4.671875	No
Sacramento	Baseline	40501	Milk, Whole, Unflavored (Cheapest) 1 gal	Unsweetened beverage	Not taxed	Low-income	3.507812	3.507812	No
Sacramento	Baseline	40501	Monster 16 oz	Sugar-sweetened beverage	Taxed	Low-income	12.5	12.5	No
Sacramento	Baseline	40501	Monster 24 oz	Sugar-sweetened beverage	Taxed	Low-income	12.45833	12.45833	No
Sacramento	Baseline	40501	Monster Zero Ultra 16 oz	Noncalorically sweetened beverage	Not taxed	Low-income	12.5	12.5	No
Sacramento	Baseline	40501	Monster Zero Ultra 24 oz	Noncalorically sweetened beverage	Not taxed	Low-income	12.45833	12.45833	No
Sacramento	Baseline	40501	Mountain Dew 2 L	Sugar-sweetened beverage	Taxed	Low-income			No
Sacramento	Baseline	40501	Pepsi 12 oz	Sugar-sweetened beverage	Taxed	Low-income	6.25	6.25	No
Sacramento	Baseline	40501	Pepsi 12 pk/12 oz	Sugar-sweetened beverage	Taxed	Low-income			No
Sacramento	Baseline	40501	Pepsi 2 L	Sugar-sweetened beverage	Taxed	Low-income	2.942566	2.942566	No
Sacramento	Baseline	40501	Pepsi 20 oz	Sugar-sweetened beverage	Taxed	Low-income	8.45	8.45	No
Sacramento	Baseline	40501	Powerade 32 oz	Sugar-sweetened beverage	Taxed	Low-income	4.65625	4.65625	No
Sacramento	Baseline	40501	Pure Leaf Sweet Tea 18.5 oz	Sugar-sweetened beverage	Taxed	Low-income	8.594595	8.594595	No
Sacramento	Baseline	40501	Pure Leaf Unsweetened Tea 18.5 oz	Unsweetened beverage	Not taxed	Low-income	8.594595	8.594595	No
Sacramento	Baseline	40501	Red Bull 12 oz	Sugar-sweetened beverage	Taxed	Low-income	22.25	29.08333	On sale	6.833331
Sacramento	Baseline	40501	Red Bull 16 oz	Sugar-sweetened beverage	Taxed	Low-income	26.1875	26.1875	No
Sacramento	Baseline	40501	Red Bull 8.4 oz	Sugar-sweetened beverage	Taxed	Low-income	25.11905	28.45238	On sale	3.333336
Sacramento	Baseline	40501	Starbucks Frappuccino (coffee flavor) 13.7 oz	Sugar-sweetened beverage	Taxed	Low-income	21.82482	21.82482	No
Sacramento	Baseline	40502	Coca-Cola 12 pk/12 oz	Sugar-sweetened beverage	Taxed	Low-income	3.743055	3.743055	No
Sacramento	Baseline	40502	Coca-Cola 2 L	Sugar-sweetened beverage	Taxed	Low-income	3.534037	3.534037	No
Sacramento	Baseline	40502	Diet Coke 2 L	Noncalorically sweetened beverage	Not taxed	Low-income	3.534037	3.534037	No
Sacramento	Baseline	40502	Diet Dr. Pepper 12 pk/12 oz	Noncalorically sweetened beverage	Not taxed	Low-income	3.465278	3.465278	No
Sacramento	Baseline	40502	Diet Dr. Pepper 2 L	Noncalorically sweetened beverage	Not taxed	Low-income	2.794698	2.794698	No
Sacramento	Baseline	40502	Diet Dr. Pepper 20 oz	Noncalorically sweetened beverage	Not taxed	Low-income	8.95	8.95	No
Sacramento	Baseline	40502	Diet Mountain Dew 2 L	Noncalorically sweetened beverage	Not taxed	Low-income	2.794698	2.794698	No
Sacramento	Baseline	40502	Diet Pepsi 12 pk/12 oz	Noncalorically sweetened beverage	Not taxed	Low-income	4.020833	4.020833	No
Sacramento	Baseline	40502	Diet Pepsi 2 L	Noncalorically sweetened beverage	Not taxed	Low-income	2.794698	2.794698	No
Sacramento	Baseline	40502	Dr. Pepper 12 pk/12 oz	Sugar-sweetened beverage	Taxed	Low-income	3.465278	3.465278	No
Sacramento	Baseline	40502	Dr. Pepper 2 L	Sugar-sweetened beverage	Taxed	Low-income	2.794698	2.794698	No
Sacramento	Baseline	40502	Dr. Pepper 20 oz	Sugar-sweetened beverage	Taxed	Low-income	8.95	8.95	No
Sacramento	Baseline	40502	Pepsi 12 pk/12 oz	Sugar-sweetened beverage	Taxed	Low-income	4.020833	4.020833	No
Sacramento	Baseline	40502	Pepsi 2 L	Sugar-sweetened beverage	Taxed	Low-income	2.794698	2.794698	No
Sacramento	Baseline	40503	Arizona Green Tea 23 oz	Sugar-sweetened beverage	Taxed	Low-income	4.304348	4.304348	No
Sacramento	Baseline	40503	Capri Sun Juice 10 pk/6 oz	Sugar-sweetened beverage	Taxed	Low-income			No
Sacramento	Baseline	40503	Cheapest Bottled Water 20 oz	Unsweetened beverage	Not taxed	Low-income	4.95	4.95	No
Sacramento	Baseline	40503	Chocolate Milk, Any Fat % (Cheapest) 0.5 gal	Unsweetened beverage	Not taxed	Low-income			No
Sacramento	Baseline	40503	Chocolate Milk, Any Fat % (Cheapest) 14 oz	Unsweetened beverage	Not taxed	Low-income			No
Sacramento	Baseline	40503	Coca-Cola 1 L	Sugar-sweetened beverage	Taxed	Low-income	5.175368	5.175368	On sale	0
Sacramento	Baseline	40503	Coca-Cola 12 pk/12 oz	Sugar-sweetened beverage	Taxed	Low-income			No
Sacramento	Baseline	40503	Coca-Cola 2 L	Sugar-sweetened beverage	Taxed	Low-income	2.957353	3.386169	On sale	.4288159
Sacramento	Baseline	40503	Coca-Cola 20 oz	Sugar-sweetened beverage	Taxed	Low-income	8.95	8.95	No
Sacramento	Baseline	40503	Dasani Water 20 oz	Unsweetened beverage	Not taxed	Low-income			No
Sacramento	Baseline	40503	Diet Coke 2 L	Noncalorically sweetened beverage	Not taxed	Low-income	2.957353	3.386169	On sale	.4288159
Sacramento	Baseline	40503	Diet Coke 20 oz	Noncalorically sweetened beverage	Not taxed	Low-income	8.95	8.95	No
Sacramento	Baseline	40503	Diet Dr. Pepper 12 pk/12 oz	Noncalorically sweetened beverage	Not taxed	Low-income			No
Sacramento	Baseline	40503	Diet Dr. Pepper 2 L	Noncalorically sweetened beverage	Not taxed	Low-income			No
Sacramento	Baseline	40503	Diet Dr. Pepper 20 oz	Noncalorically sweetened beverage	Not taxed	Low-income	8.95	8.95	No
Sacramento	Baseline	40503	Diet Pepsi 2 L	Noncalorically sweetened beverage	Not taxed	Low-income			No
Sacramento	Baseline	40503	Diet Pepsi 20 oz	Noncalorically sweetened beverage	Not taxed	Low-income	8.95	8.95	No
Sacramento	Baseline	40503	Dr. Pepper 2 L	Sugar-sweetened beverage	Taxed	Low-income			No
Sacramento	Baseline	40503	Dr. Pepper 20 oz	Sugar-sweetened beverage	Taxed	Low-income	8.95	8.95	No
Sacramento	Baseline	40503	Fanta Orange 2 L	Sugar-sweetened beverage	Taxed	Low-income	2.957353	3.386169	On sale	.4288159
Sacramento	Baseline	40503	Gatorade 20 oz	Sugar-sweetened beverage	Taxed	Low-income			On sale
Sacramento	Baseline	40503	Jarritos (any flavor, cheapest) 12.5 oz	Sugar-sweetened beverage	Taxed	Low-income	10.32	10.32	No
Sacramento	Baseline	40503	Milk, 2%, Unflavored (Cheapest) 0.5 gal	Unsweetened beverage	Not taxed	Low-income			No
Sacramento	Baseline	40503	Milk, 2%, Unflavored (Cheapest) 1 gal	Unsweetened beverage	Not taxed	Low-income	2.34375	2.34375	No
Sacramento	Baseline	40503	Milk, Whole, Unflavored (Cheapest) 0.5 gal	Unsweetened beverage	Not taxed	Low-income			No
Sacramento	Baseline	40503	Milk, Whole, Unflavored (Cheapest) 1 gal	Unsweetened beverage	Not taxed	Low-income	2.34375	2.34375	No
Sacramento	Baseline	40503	Minute Maid (Cranberry Cocktail) 15.2 oz	Sugar-sweetened beverage	Taxed	Low-income	13.0921	13.0921	No
Sacramento	Baseline	40503	Minute Maid 100% Juice (Orange) 15.2 oz	Unsweetened beverage	Not taxed	Low-income	13.0921	13.0921	No
Sacramento	Baseline	40503	Monster 16 oz	Sugar-sweetened beverage	Taxed	Low-income	12.5	14.3125	On sale	1.8125
Sacramento	Baseline	40503	Monster 24 oz	Sugar-sweetened beverage	Taxed	Low-income	11.45833	11.45833	On sale	0
Sacramento	Baseline	40503	Monster Zero Ultra 16 oz	Noncalorically sweetened beverage	Not taxed	Low-income	12.5	14.3125	On sale	1.8125
Sacramento	Baseline	40503	Monster Zero Ultra 24 oz	Noncalorically sweetened beverage	Not taxed	Low-income	11.45833	11.45833	On sale	0
Sacramento	Baseline	40503	Mountain Dew 2 L	Sugar-sweetened beverage	Taxed	Low-income			No
Sacramento	Baseline	40503	Pepsi 12 pk/12 oz	Sugar-sweetened beverage	Taxed	Low-income			No
Sacramento	Baseline	40503	Pepsi 2 L	Sugar-sweetened beverage	Taxed	Low-income			No
Sacramento	Baseline	40503	Pepsi 20 oz	Sugar-sweetened beverage	Taxed	Low-income	8.95	8.95	No
Sacramento	Baseline	40503	Powerade 20 oz	Sugar-sweetened beverage	Taxed	Low-income	4.95	4.95	No
Sacramento	Baseline	40503	Powerade 32 oz	Sugar-sweetened beverage	Taxed	Low-income	3.90625	5.59375	On sale	1.6875
Sacramento	Baseline	40503	Pure Leaf Sweet Tea 18.5 oz	Sugar-sweetened beverage	Taxed	Low-income	8.108108	10.75676	On sale	2.648649
Sacramento	Baseline	40503	Pure Leaf Unsweetened Tea 18.5 oz	Unsweetened beverage	Not taxed	Low-income	8.108108	10.75676	On sale	2.648649
Sacramento	Baseline	40503	RC Cola 2 L	Sugar-sweetened beverage	Taxed	Low-income	1.46389	1.46389	No
Sacramento	Baseline	40503	Red Bull 12 oz	Sugar-sweetened beverage	Taxed	Low-income	22.25	26.58333	On sale	4.333333
Sacramento	Baseline	40503	Red Bull 16 oz	Sugar-sweetened beverage	Taxed	Low-income	24.9375	24.9375	No
Sacramento	Baseline	40503	Red Bull 4 pk/8.4 oz	Sugar-sweetened beverage	Taxed	Low-income	26.75595	26.75595	No
Sacramento	Baseline	40503	Red Bull 8.4 oz	Sugar-sweetened beverage	Taxed	Low-income	25.11905	28.45238	On sale	3.333336
Sacramento	Baseline	40503	Red Bull Sugarfree 12 oz	Noncalorically sweetened beverage	Not taxed	Low-income	22.25	26.58333	On sale	4.333333
Sacramento	Baseline	40503	Red Bull Sugarfree 16 oz	Noncalorically sweetened beverage	Not taxed	Low-income	24.9375	24.9375	No
Sacramento	Baseline	40503	Red Bull Sugarfree 8.4 oz	Noncalorically sweetened beverage	Not taxed	Low-income	25.11905	28.45238	On sale	3.333336
Sacramento	Baseline	40503	Starbucks Frappuccino (coffee flavor) 13.7 oz	Sugar-sweetened beverage	Taxed	Low-income	18.24817	21.82482	On sale	3.576642
Sacramento	Baseline	40503	Vitamin Water 20 oz	Sugar-sweetened beverage	Taxed	Low-income	8.45	8.45	No
Sacramento	Baseline	40505	Aquafina Water 20 oz	Unsweetened beverage	Not taxed	Low-income	6.95	6.95	No
Sacramento	Baseline	40505	Arizona Green Tea 23 oz	Sugar-sweetened beverage	Taxed	Low-income	4.304348	4.304348	No
Sacramento	Baseline	40505	Cheapest Bottled Water 20 oz	Unsweetened beverage	Not taxed	Low-income	4.95	4.95	No
Sacramento	Baseline	40505	Chocolate Milk, Any Fat % (Cheapest) 0.5 gal	Unsweetened beverage	Not taxed	Low-income	4.203125	4.203125	No
Sacramento	Baseline	40505	Chocolate Milk, Any Fat % (Cheapest) 14 oz	Unsweetened beverage	Not taxed	Low-income	12.78571	12.78571	No
Sacramento	Baseline	40505	Coca-Cola 1 L	Sugar-sweetened beverage	Taxed	Low-income	6.476604	6.476604	No
Sacramento	Baseline	40505	Coca-Cola 12 pk/12 oz	Sugar-sweetened beverage	Taxed	Low-income	4.090278	4.090278	No
Sacramento	Baseline	40505	Coca-Cola 2 L	Sugar-sweetened beverage	Taxed	Low-income	3.386169	3.386169	No
Sacramento	Baseline	40505	Coca-Cola 20 oz	Sugar-sweetened beverage	Taxed	Low-income	7.5	9.45	On sale	1.949999
Sacramento	Baseline	40505	Diet Coke 1 L	Noncalorically sweetened beverage	Not taxed	Low-income	6.476604	6.476604	No
Sacramento	Baseline	40505	Diet Coke 20 oz	Noncalorically sweetened beverage	Not taxed	Low-income	7.5	9.45	On sale	1.949999
Sacramento	Baseline	40505	Diet Dr. Pepper 20 oz	Noncalorically sweetened beverage	Not taxed	Low-income	7.5	9.45	On sale	1.949999
Sacramento	Baseline	40505	Diet Pepsi 2 L	Noncalorically sweetened beverage	Not taxed	Low-income	3.386169	3.386169	No
Sacramento	Baseline	40505	Diet Pepsi 20 oz	Noncalorically sweetened beverage	Not taxed	Low-income	7.5	9.45	On sale	1.949999
Sacramento	Baseline	40505	Dr. Pepper 12 pk/12 oz	Sugar-sweetened beverage	Taxed	Low-income	4.090278	4.090278	No
Sacramento	Baseline	40505	Dr. Pepper 2 L	Sugar-sweetened beverage	Taxed	Low-income	3.386169	3.386169	No
Sacramento	Baseline	40505	Dr. Pepper 20 oz	Sugar-sweetened beverage	Taxed	Low-income	7.5	9.45	On sale	1.949999
Sacramento	Baseline	40505	Fanta Orange 2 L	Sugar-sweetened beverage	Taxed	Low-income	3.386169	3.386169	No
Sacramento	Baseline	40505	Gatorade 20 oz	Sugar-sweetened beverage	Taxed	Low-income	5	7.95	On sale	2.95
Sacramento	Baseline	40505	Milk, 2%, Unflavored (Cheapest) 0.5 gal	Unsweetened beverage	Not taxed	Low-income	3.890625	3.890625	No
Sacramento	Baseline	40505	Milk, 2%, Unflavored (Cheapest) 1 gal	Unsweetened beverage	Not taxed	Low-income			No
Sacramento	Baseline	40505	Milk, Whole, Unflavored (Cheapest) 0.5 gal	Unsweetened beverage	Not taxed	Low-income	3.890625	3.890625	No
Sacramento	Baseline	40505	Milk, Whole, Unflavored (Cheapest) 1 gal	Unsweetened beverage	Not taxed	Low-income			No
Sacramento	Baseline	40505	Minute Maid (Cranberry Cocktail) 15.2 oz	Sugar-sweetened beverage	Taxed	Low-income	15.06579	15.06579	No
Sacramento	Baseline	40505	Minute Maid 100% Juice (Orange) 15.2 oz	Unsweetened beverage	Not taxed	Low-income	15.06579	15.06579	No
Sacramento	Baseline	40505	Monster 16 oz	Sugar-sweetened beverage	Taxed	Low-income	12.5	16.8125	On sale	4.3125
Sacramento	Baseline	40505	Monster 24 oz	Sugar-sweetened beverage	Taxed	Low-income	14.54167	14.54167	No
Sacramento	Baseline	40505	Monster Zero Ultra 16 oz	Noncalorically sweetened beverage	Not taxed	Low-income	12.5	16.8125	On sale	4.3125
Sacramento	Baseline	40505	Mountain Dew 2 L	Sugar-sweetened beverage	Taxed	Low-income	3.386169	3.386169	No
Sacramento	Baseline	40505	Pepsi 12 pk/12 oz	Sugar-sweetened beverage	Taxed	Low-income	4.090278	4.090278	No
Sacramento	Baseline	40505	Pepsi 2 L	Sugar-sweetened beverage	Taxed	Low-income	3.386169	3.386169	No
Sacramento	Baseline	40505	Pepsi 20 oz	Sugar-sweetened beverage	Taxed	Low-income	7.5	9.45	On sale	1.949999
Sacramento	Baseline	40505	Pure Leaf Sweet Tea 18.5 oz	Sugar-sweetened beverage	Taxed	Low-income	6.756756	9.675675	On sale	2.918919
Sacramento	Baseline	40505	Pure Leaf Unsweetened Tea 18.5 oz	Unsweetened beverage	Not taxed	Low-income	6.756756	9.675675	On sale	2.918919
Sacramento	Baseline	40505	Red Bull 16 oz	Sugar-sweetened beverage	Taxed	Low-income	24.9375	24.9375	No
Sacramento	Baseline	40505	Red Bull 4 pk/8.4 oz	Sugar-sweetened beverage	Taxed	Low-income	20.80357	20.80357	No
Sacramento	Baseline	40505	Red Bull 8.4 oz	Sugar-sweetened beverage	Taxed	Low-income	29.64286	29.64286	No
Sacramento	Baseline	40505	Red Bull Sugarfree 12 oz	Noncalorically sweetened beverage	Not taxed	Low-income	22.25	29.08333	On sale	6.833331
Sacramento	Baseline	40505	Red Bull Sugarfree 16 oz	Noncalorically sweetened beverage	Not taxed	Low-income	24.9375	24.9375	No
Sacramento	Baseline	40505	Red Bull Sugarfree 8.4 oz	Noncalorically sweetened beverage	Not taxed	Low-income	29.64286	29.64286	No
Sacramento	Baseline	40505	Starbucks Frappuccino (coffee flavor) 13.7 oz	Sugar-sweetened beverage	Taxed	Low-income	16.42336	24.0146	On sale	7.59124
Sacramento	Baseline	40505	Tropicana 100% Juice (Orange) 12 oz	Unsweetened beverage	Not taxed	Low-income	16.58333	16.58333	No
Sacramento	Baseline	40505	Vitamin Water 20 oz	Sugar-sweetened beverage	Taxed	Low-income	8.349999	9.95	On sale	1.6
Sacramento	Baseline	40507	Aquafina Water 16.9 oz	Unsweetened beverage	Not taxed	Low-income	7.39645	7.39645	No
Sacramento	Baseline	40507	Arizona Green Tea 23 oz	Sugar-sweetened beverage	Taxed	Low-income	4.304348	4.304348	No
Sacramento	Baseline	40507	Cheapest Bottled Water 16.9 oz	Unsweetened beverage	Not taxed	Low-income	7.39645	7.39645	No
Sacramento	Baseline	40507	Coca-Cola 12 oz	Sugar-sweetened beverage	Taxed	Low-income	6.25	6.25	No
Sacramento	Baseline	40507	Coca-Cola 16.9 oz	Sugar-sweetened beverage	Taxed	Low-income	8.816567	8.816567	No
Sacramento	Baseline	40507	Coca-Cola 2 L	Sugar-sweetened beverage	Taxed	Low-income			No
Sacramento	Baseline	40507	Diet Mountain Dew 2 L	Noncalorically sweetened beverage	Not taxed	Low-income			No
Sacramento	Baseline	40507	Dr. Pepper 2 L	Sugar-sweetened beverage	Taxed	Low-income			No
Sacramento	Baseline	40507	Gatorade 20 oz	Sugar-sweetened beverage	Taxed	Low-income	7.45	7.45	No
Sacramento	Baseline	40507	Milk, 2%, Unflavored (Cheapest) 0.5 gal	Unsweetened beverage	Not taxed	Low-income	4.203125	4.203125	No
Sacramento	Baseline	40507	Milk, Whole, Unflavored (Cheapest) 0.5 gal	Unsweetened beverage	Not taxed	Low-income	4.203125	4.203125	No
Sacramento	Baseline	40507	Milk, Whole, Unflavored (Cheapest) 1 gal	Unsweetened beverage	Not taxed	Low-income	3.585938	3.585938	No
Sacramento	Baseline	40507	Monster 24 oz	Sugar-sweetened beverage	Taxed	Low-income	20.79167	20.79167	No
Sacramento	Baseline	40507	Pepsi 2 L	Sugar-sweetened beverage	Taxed	Low-income			No
Sacramento	Baseline	40507	Pepsi 20 oz	Sugar-sweetened beverage	Taxed	Low-income	7.45	7.45	No
Sacramento	Baseline	40507	Red Bull 16 oz	Sugar-sweetened beverage	Taxed	Low-income	24.9375	24.9375	No
Sacramento	Baseline	40507	Red Bull 8.4 oz	Sugar-sweetened beverage	Taxed	Low-income	29.64286	29.64286	No
Sacramento	Baseline	40507	Vitamin Water 20 oz	Sugar-sweetened beverage	Taxed	Low-income	7.45	7.45	No
Sacramento	Baseline	40508	Aquafina Water 20 oz	Unsweetened beverage	Not taxed	Low-income	8.45	8.45	No
Sacramento	Baseline	40508	Arizona Green Tea 128 oz	Sugar-sweetened beverage	Taxed	Low-income	2.335938	2.335938	No
Sacramento	Baseline	40508	Arizona Green Tea 23 oz	Sugar-sweetened beverage	Taxed	Low-income	4.304348	4.304348	No
Sacramento	Baseline	40508	Capri Sun Juice 10 pk/6 oz	Sugar-sweetened beverage	Taxed	Low-income	6.65	6.65	No
Sacramento	Baseline	40508	Cheapest Bottled Water 20 oz	Unsweetened beverage	Not taxed	Low-income	8.45	8.45	No
Sacramento	Baseline	40508	Chocolate Milk, Any Fat % (Cheapest) 14 oz	Unsweetened beverage	Not taxed	Low-income	12.07143	12.07143	No
Sacramento	Baseline	40508	Coca-Cola 1.25 L	Sugar-sweetened beverage	Taxed	Low-income	2.8154	2.8154	No
Sacramento	Baseline	40508	Coca-Cola 12 pk/12 oz	Sugar-sweetened beverage	Taxed	Low-income	4.368056	4.368056	No
Sacramento	Baseline	40508	Coca-Cola 2 L	Sugar-sweetened beverage	Taxed	Low-income	3.238302	3.238302	No
Sacramento	Baseline	40508	Coca-Cola 20 oz	Sugar-sweetened beverage	Taxed	Low-income	9.45	9.45	No
Sacramento	Baseline	40508	Coca-Cola 6 pk/7.5 oz	Sugar-sweetened beverage	Taxed	Low-income	8.866667	8.866667	No
Sacramento	Baseline	40508	Dasani Water 20 oz	Unsweetened beverage	Not taxed	Low-income	9.45	9.45	No
Sacramento	Baseline	40508	Diet Coke 1.25 L	Noncalorically sweetened beverage	Not taxed	Low-income	2.8154	2.8154	No
Sacramento	Baseline	40508	Diet Coke 12 pk/12 oz	Noncalorically sweetened beverage	Not taxed	Low-income	4.368056	4.368056	No
Sacramento	Baseline	40508	Diet Coke 20 oz	Noncalorically sweetened beverage	Not taxed	Low-income	9.45	9.45	No
Sacramento	Baseline	40508	Diet Coke 6 pk/7.5 oz	Noncalorically sweetened beverage	Not taxed	Low-income	8.866667	8.866667	No
Sacramento	Baseline	40508	Diet Dr. Pepper 2 L	Noncalorically sweetened beverage	Not taxed	Low-income	3.090434	3.090434	No
Sacramento	Baseline	40508	Diet Dr. Pepper 20 oz	Noncalorically sweetened beverage	Not taxed	Low-income	9.45	9.45	No
Sacramento	Baseline	40508	Diet Mountain Dew 2 L	Noncalorically sweetened beverage	Not taxed	Low-income	3.090434	3.090434	No
Sacramento	Baseline	40508	Diet Pepsi 1.25 L	Noncalorically sweetened beverage	Not taxed	Low-income	2.8154	2.8154	No
Sacramento	Baseline	40508	Diet Pepsi 12 pk/12 oz	Noncalorically sweetened beverage	Not taxed	Low-income	2.541667	4.159722	On sale	1.618055
Sacramento	Baseline	40508	Diet Pepsi 2 L	Noncalorically sweetened beverage	Not taxed	Low-income	3.090434	3.090434	No
Sacramento	Baseline	40508	Diet Pepsi 20 oz	Noncalorically sweetened beverage	Not taxed	Low-income	9.45	9.45	No
Sacramento	Baseline	40508	Dr. Pepper 12 pk/12 oz	Sugar-sweetened beverage	Taxed	Low-income	2.541667	4.159722	On sale	1.618055
Sacramento	Baseline	40508	Dr. Pepper 2 L	Sugar-sweetened beverage	Taxed	Low-income	3.090434	3.090434	No
Sacramento	Baseline	40508	Dr. Pepper 20 oz	Sugar-sweetened beverage	Taxed	Low-income	9.45	9.45	No
Sacramento	Baseline	40508	Monster 16 oz	Sugar-sweetened beverage	Taxed	Low-income	16.1875	16.1875	No
Sacramento	Baseline	40508	Monster 4 pk/16 oz	Sugar-sweetened beverage	Taxed	Low-income	10.14063	12.95313	On sale	2.8125
Sacramento	Baseline	40508	Monster Zero Ultra 16 oz	Noncalorically sweetened beverage	Not taxed	Low-income	16.1875	16.1875	No
Sacramento	Baseline	40508	Monster Zero Ultra 24 oz	Noncalorically sweetened beverage	Not taxed	Low-income	13.70833	13.70833	No
Sacramento	Baseline	40508	Mountain Dew 2 L	Sugar-sweetened beverage	Taxed	Low-income	3.090434	3.090434	No
Sacramento	Baseline	40508	Pepsi 1.25 L	Sugar-sweetened beverage	Taxed	Low-income	2.8154	2.8154	No
Sacramento	Baseline	40508	Pepsi 12 pk/12 oz	Sugar-sweetened beverage	Taxed	Low-income	2.541667	4.159722	On sale	1.618055
Sacramento	Baseline	40508	Pepsi 2 L	Sugar-sweetened beverage	Taxed	Low-income	3.090434	3.090434	No
Sacramento	Baseline	40508	Pepsi 20 oz	Sugar-sweetened beverage	Taxed	Low-income	9.45	9.45	No
Sacramento	Baseline	40508	Powerade 32 oz	Sugar-sweetened beverage	Taxed	Low-income	4.96875	4.96875	No
Sacramento	Baseline	40508	Powerade Zero 32 oz	Noncalorically sweetened beverage	Not taxed	Low-income	4.96875	4.96875	No
Sacramento	Baseline	40508	Pure Leaf Sweet Tea 18.5 oz	Sugar-sweetened beverage	Taxed	Low-income	8.108108	9.675675	On sale	1.567568
Sacramento	Baseline	40508	Pure Leaf Unsweetened Tea 18.5 oz	Unsweetened beverage	Not taxed	Low-income	8.108108	9.675675	On sale	1.567568
Sacramento	Baseline	40508	Red Bull 12 oz	Sugar-sweetened beverage	Taxed	Low-income	26.58333	26.58333	No
Sacramento	Baseline	40508	Red Bull 16 oz	Sugar-sweetened beverage	Taxed	Low-income	26.1875	26.1875	No
Sacramento	Baseline	40508	Red Bull 4 pk/8.4 oz	Sugar-sweetened beverage	Taxed	Low-income	24.97024	24.97024	No
Sacramento	Baseline	40508	Red Bull 8.4 oz	Sugar-sweetened beverage	Taxed	Low-income	23.80952	28.45238	On sale	4.642858
Sacramento	Baseline	40508	Red Bull Sugarfree 12 oz	Noncalorically sweetened beverage	Not taxed	Low-income	26.58333	26.58333	No
Sacramento	Baseline	40508	Red Bull Sugarfree 16 oz	Noncalorically sweetened beverage	Not taxed	Low-income	26.1875	26.1875	No
Sacramento	Baseline	40508	Red Bull Sugarfree 8.4 oz	Noncalorically sweetened beverage	Not taxed	Low-income	23.80952	28.45238	On sale	4.642858
Sacramento	Baseline	40508	Starbucks Frappuccino (coffee flavor) 13.7 oz	Sugar-sweetened beverage	Taxed	Low-income	14.59854	21.09489	On sale	6.496352
Sacramento	Baseline	40513	Arizona Green Tea 23 oz	Sugar-sweetened beverage	Taxed	Low-income			No
Sacramento	Baseline	40513	Cheapest Bottled Water 20 oz	Unsweetened beverage	Not taxed	Low-income	4.95	4.95	No
Sacramento	Baseline	40513	Chocolate Milk, Any Fat % (Cheapest) 14 oz	Unsweetened beverage	Not taxed	Low-income	14.21429	14.21429	No
Sacramento	Baseline	40513	Coca-Cola 1 L	Sugar-sweetened beverage	Taxed	Low-income			No
Sacramento	Baseline	40513	Coca-Cola 12 pk/12 oz	Sugar-sweetened beverage	Taxed	Low-income			No
Sacramento	Baseline	40513	Coca-Cola 2 L	Sugar-sweetened beverage	Taxed	Low-income			No
Sacramento	Baseline	40513	Coca-Cola 20 oz	Sugar-sweetened beverage	Taxed	Low-income			No
Sacramento	Baseline	40513	Dasani Water 20 oz	Unsweetened beverage	Not taxed	Low-income			No
Sacramento	Baseline	40513	Diet Coke 1 L	Noncalorically sweetened beverage	Not taxed	Low-income			No
Sacramento	Baseline	40513	Diet Coke 2 L	Noncalorically sweetened beverage	Not taxed	Low-income			No
Sacramento	Baseline	40513	Diet Coke 20 oz	Noncalorically sweetened beverage	Not taxed	Low-income			No
Sacramento	Baseline	40513	Diet Dr. Pepper 20 oz	Noncalorically sweetened beverage	Not taxed	Low-income	8.95	8.95	On sale	0
Sacramento	Baseline	40513	Diet Pepsi 2 L	Noncalorically sweetened beverage	Not taxed	Low-income	3.903706	3.903706	No
Sacramento	Baseline	40513	Diet Pepsi 20 oz	Noncalorically sweetened beverage	Not taxed	Low-income	8.95	8.95	On sale	0
Sacramento	Baseline	40513	Dr. Pepper 2 L	Sugar-sweetened beverage	Taxed	Low-income	3.903706	3.903706	No
Sacramento	Baseline	40513	Dr. Pepper 20 oz	Sugar-sweetened beverage	Taxed	Low-income	8.95	8.95	On sale	0
Sacramento	Baseline	40513	Gatorade 20 oz	Sugar-sweetened beverage	Taxed	Low-income	7.95	7.95	No
Sacramento	Baseline	40513	Milk, 2%, Unflavored (Cheapest) 0.5 gal	Unsweetened beverage	Not taxed	Low-income			No
Sacramento	Baseline	40513	Milk, Whole, Unflavored (Cheapest) 0.5 gal	Unsweetened beverage	Not taxed	Low-income			No
Sacramento	Baseline	40513	Milk, Whole, Unflavored (Cheapest) 1 gal	Unsweetened beverage	Not taxed	Low-income			No
Sacramento	Baseline	40513	Monster 16 oz	Sugar-sweetened beverage	Taxed	Low-income	12.5	16.8125	On sale	4.3125
Sacramento	Baseline	40513	Monster 24 oz	Sugar-sweetened beverage	Taxed	Low-income	15.75	15.75	No
Sacramento	Baseline	40513	Monster Zero Ultra 24 oz	Noncalorically sweetened beverage	Not taxed	Low-income	15.75	15.75	No
Sacramento	Baseline	40513	Mountain Dew 2 L	Sugar-sweetened beverage	Taxed	Low-income	3.903706	3.903706	No
Sacramento	Baseline	40513	Pepsi 12 pk/12 oz	Sugar-sweetened beverage	Taxed	Low-income			No
Sacramento	Baseline	40513	Pepsi 2 L	Sugar-sweetened beverage	Taxed	Low-income	3.903706	3.903706	No
Sacramento	Baseline	40513	Pepsi 20 oz	Sugar-sweetened beverage	Taxed	Low-income	8.95	8.95	On sale	0
Sacramento	Baseline	40513	Powerade 32 oz	Sugar-sweetened beverage	Taxed	Low-income	5.21875	7.34375	On sale	2.125
Sacramento	Baseline	40513	Pure Leaf Sweet Tea 18.5 oz	Sugar-sweetened beverage	Taxed	Low-income	10.75676	10.75676	No
Sacramento	Baseline	40513	Pure Leaf Unsweetened Tea 18.5 oz	Unsweetened beverage	Not taxed	Low-income	10.75676	10.75676	No
Sacramento	Baseline	40513	Red Bull 12 oz	Sugar-sweetened beverage	Taxed	Low-income	22.25	27.08333	On sale	4.833333
Sacramento	Baseline	40513	Red Bull 16 oz	Sugar-sweetened beverage	Taxed	Low-income	24.9375	24.9375	No
Sacramento	Baseline	40513	Red Bull 4 pk/8.4 oz	Sugar-sweetened beverage	Taxed	Low-income	23.77976	23.77976	No
Sacramento	Baseline	40513	Red Bull 8.4 oz	Sugar-sweetened beverage	Taxed	Low-income	25.11905	27.02381	On sale	1.904765
Sacramento	Baseline	40513	Red Bull Sugarfree 12 oz	Noncalorically sweetened beverage	Not taxed	Low-income	22.25	27.08333	On sale	4.833333
Sacramento	Baseline	40513	Red Bull Sugarfree 16 oz	Noncalorically sweetened beverage	Not taxed	Low-income	24.9375	24.9375	No
Sacramento	Baseline	40513	Red Bull Sugarfree 8.4 oz	Noncalorically sweetened beverage	Not taxed	Low-income	25.11905	27.02381	On sale	1.904765
Sacramento	Baseline	40513	Starbucks Frappuccino (coffee flavor) 13.7 oz	Sugar-sweetened beverage	Taxed	Low-income	18.24817	21.82482	On sale	3.576642
Sacramento	Baseline	40515	Arizona Green Tea 23 oz	Sugar-sweetened beverage	Taxed	Low-income	4.304348	4.304348	No
Sacramento	Baseline	40515	Capri Sun Juice 6 oz	Sugar-sweetened beverage	Taxed	Low-income			No
Sacramento	Baseline	40515	Chocolate Milk, Any Fat % (Cheapest) 14 oz	Unsweetened beverage	Not taxed	Low-income	14.21429	14.21429	No
Sacramento	Baseline	40515	Coca-Cola 1 L	Sugar-sweetened beverage	Taxed	Low-income			No
Sacramento	Baseline	40515	Coca-Cola 12 oz	Sugar-sweetened beverage	Taxed	Low-income	7.25	7.25	No
Sacramento	Baseline	40515	Coca-Cola 12 pk/12 oz	Sugar-sweetened beverage	Taxed	Low-income			No
Sacramento	Baseline	40515	Coca-Cola 2 L	Sugar-sweetened beverage	Taxed	Low-income			No
Sacramento	Baseline	40515	Coca-Cola 20 oz	Sugar-sweetened beverage	Taxed	Low-income	9.95	9.95	No
Sacramento	Baseline	40515	Diet Coke 1 L	Noncalorically sweetened beverage	Not taxed	Low-income			No
Sacramento	Baseline	40515	Diet Coke 12 oz	Noncalorically sweetened beverage	Not taxed	Low-income	7.25	7.25	No
Sacramento	Baseline	40515	Dr. Pepper 12 pk/12 oz	Sugar-sweetened beverage	Taxed	Low-income			No
Sacramento	Baseline	40515	Dr. Pepper 2 L	Sugar-sweetened beverage	Taxed	Low-income			No
Sacramento	Baseline	40515	Dr. Pepper 20 oz	Sugar-sweetened beverage	Taxed	Low-income	8.95	8.95	No
Sacramento	Baseline	40515	Gatorade 32 oz	Sugar-sweetened beverage	Taxed	Low-income			No
Sacramento	Baseline	40515	Milk, 2%, Unflavored (Cheapest) 0.5 gal	Unsweetened beverage	Not taxed	Low-income			No
Sacramento	Baseline	40515	Milk, Whole, Unflavored (Cheapest) 0.5 gal	Unsweetened beverage	Not taxed	Low-income			No
Sacramento	Baseline	40515	Milk, Whole, Unflavored (Cheapest) 1 gal	Unsweetened beverage	Not taxed	Low-income			No
Sacramento	Baseline	40515	Minute Maid (Cranberry Cocktail) 15.2 oz	Sugar-sweetened beverage	Taxed	Low-income	13.0921	13.0921	No
Sacramento	Baseline	40515	Monster 16 oz	Sugar-sweetened beverage	Taxed	Low-income	17.4375	17.4375	No
Sacramento	Baseline	40515	Monster 24 oz	Sugar-sweetened beverage	Taxed	Low-income	16.625	16.625	No
Sacramento	Baseline	40515	Monster Zero Ultra 16 oz	Noncalorically sweetened beverage	Not taxed	Low-income	17.4375	17.4375	No
Sacramento	Baseline	40515	Mountain Dew 2 L	Sugar-sweetened beverage	Taxed	Low-income			No
Sacramento	Baseline	40515	Pepsi 12 pk/12 oz	Sugar-sweetened beverage	Taxed	Low-income			No
Sacramento	Baseline	40515	Pepsi 2 L	Sugar-sweetened beverage	Taxed	Low-income			No
Sacramento	Baseline	40515	Pepsi 20 oz	Sugar-sweetened beverage	Taxed	Low-income	8.95	8.95	No
Sacramento	Baseline	40515	Powerade 32 oz	Sugar-sweetened beverage	Taxed	Low-income			No
Sacramento	Baseline	40515	Powerade Zero 32 oz	Noncalorically sweetened beverage	Not taxed	Low-income			No
Sacramento	Baseline	40515	Pure Leaf Sweet Tea 18.5 oz	Sugar-sweetened beverage	Taxed	Low-income	11.83784	11.83784	No
Sacramento	Baseline	40515	Red Bull 12 oz	Sugar-sweetened beverage	Taxed	Low-income	29.91666	29.91666	No
Sacramento	Baseline	40515	Red Bull 16 oz	Sugar-sweetened beverage	Taxed	Low-income	26.8125	26.8125	No
Sacramento	Baseline	40515	Red Bull 8.4 oz	Sugar-sweetened beverage	Taxed	Low-income	30.83333	30.83333	No
Sacramento	Baseline	40515	Vitamin Water 20 oz	Sugar-sweetened beverage	Taxed	Low-income	8.95	8.95	No
Sacramento	Baseline	40515	Vitamin Water Zero 20 oz	Noncalorically sweetened beverage	Not taxed	Low-income	8.95	8.95	No
Sacramento	Baseline	40517	Aquafina Water 20 oz	Unsweetened beverage	Not taxed	Low-income	7.95	7.95	No
Sacramento	Baseline	40517	Arizona Green Tea 23 oz	Sugar-sweetened beverage	Taxed	Low-income	4.304348	4.304348	No
Sacramento	Baseline	40517	Arizona Zero Calorie Green Tea 23 oz	Noncalorically sweetened beverage	Not taxed	Low-income	4.304348	4.304348	No
Sacramento	Baseline	40517	Capri Sun Juice 10 pk/6 oz	Sugar-sweetened beverage	Taxed	Low-income			No
Sacramento	Baseline	40517	Capri Sun Juice 6 oz	Sugar-sweetened beverage	Taxed	Low-income			No
Sacramento	Baseline	40517	Cheapest Bottled Water 20 oz	Unsweetened beverage	Not taxed	Low-income	7.95	7.95	No
Sacramento	Baseline	40517	Coca-Cola 1 L	Sugar-sweetened beverage	Taxed	Low-income	5.885132	5.885132	No
Sacramento	Baseline	40517	Coca-Cola 12 pk/12 oz	Sugar-sweetened beverage	Taxed	Low-income	4.506944	4.506944	No
Sacramento	Baseline	40517	Coca-Cola 2 L	Sugar-sweetened beverage	Taxed	Low-income	3.681905	3.681905	No
Sacramento	Baseline	40517	Coca-Cola 20 oz	Sugar-sweetened beverage	Taxed	Low-income	8.95	8.95	On sale	0
Sacramento	Baseline	40517	Diet Coke 1 L	Noncalorically sweetened beverage	Not taxed	Low-income	5.885132	5.885132	No
Sacramento	Baseline	40517	Diet Coke 2 L	Noncalorically sweetened beverage	Not taxed	Low-income	3.681905	3.681905	No
Sacramento	Baseline	40517	Diet Coke 20 oz	Noncalorically sweetened beverage	Not taxed	Low-income	8.95	8.95	On sale	0
Sacramento	Baseline	40517	Diet Dr. Pepper 12 pk/12 oz	Noncalorically sweetened beverage	Not taxed	Low-income	4.506944	4.506944	No
Sacramento	Baseline	40517	Diet Dr. Pepper 20 oz	Noncalorically sweetened beverage	Not taxed	Low-income	8.95	8.95	On sale	0
Sacramento	Baseline	40517	Diet Pepsi 12 pk/12 oz	Noncalorically sweetened beverage	Not taxed	Low-income	4.506944	4.506944	No
Sacramento	Baseline	40517	Diet Pepsi 2 L	Noncalorically sweetened beverage	Not taxed	Low-income	3.681905	3.681905	No
Sacramento	Baseline	40517	Diet Pepsi 20 oz	Noncalorically sweetened beverage	Not taxed	Low-income	8.95	8.95	On sale	0
Sacramento	Baseline	40517	Dr. Pepper 20 oz	Sugar-sweetened beverage	Taxed	Low-income	8.95	8.95	On sale	0
Sacramento	Baseline	40517	Fanta Orange 2 L	Sugar-sweetened beverage	Taxed	Low-income	3.681905	3.681905	No
Sacramento	Baseline	40517	Gatorade 20 oz	Sugar-sweetened beverage	Taxed	Low-income	7.45	7.45	No
Sacramento	Baseline	40517	Jarritos (any flavor, cheapest) 12.5 oz	Sugar-sweetened beverage	Taxed	Low-income			No
Sacramento	Baseline	40517	Milk, 2%, Unflavored (Cheapest) 0.5 gal	Unsweetened beverage	Not taxed	Low-income	4.671875	4.671875	No
Sacramento	Baseline	40517	Milk, 2%, Unflavored (Cheapest) 1 gal	Unsweetened beverage	Not taxed	Low-income	3.117188	3.117188	No
Sacramento	Baseline	40517	Milk, Skim, Unflavored (Cheapest) 1 gal	Unsweetened beverage	Not taxed	Low-income	3.117188	3.117188	No
Sacramento	Baseline	40517	Milk, Whole, Unflavored (Cheapest) 0.5 gal	Unsweetened beverage	Not taxed	Low-income	4.671875	4.671875	No
Sacramento	Baseline	40517	Milk, Whole, Unflavored (Cheapest) 1 gal	Unsweetened beverage	Not taxed	Low-income	3.117188	3.117188	No
Sacramento	Baseline	40517	Minute Maid (Cranberry Cocktail) 15.2 oz	Sugar-sweetened beverage	Taxed	Low-income	13.0921	13.0921	No
Sacramento	Baseline	40517	Minute Maid 100% Juice (Orange) 15.2 oz	Unsweetened beverage	Not taxed	Low-income	13.0921	13.0921	No
Sacramento	Baseline	40517	Monster 16 oz	Sugar-sweetened beverage	Taxed	Low-income	14.3125	14.3125	No
Sacramento	Baseline	40517	Monster 24 oz	Sugar-sweetened beverage	Taxed	Low-income	14.54167	14.54167	No
Sacramento	Baseline	40517	Monster Zero Ultra 16 oz	Noncalorically sweetened beverage	Not taxed	Low-income	14.3125	14.3125	No
Sacramento	Baseline	40517	Monster Zero Ultra 24 oz	Noncalorically sweetened beverage	Not taxed	Low-income	14.54167	14.54167	No
Sacramento	Baseline	40517	Mountain Dew 2 L	Sugar-sweetened beverage	Taxed	Low-income	3.681905	3.681905	No
Sacramento	Baseline	40517	Pepsi 12 pk/12 oz	Sugar-sweetened beverage	Taxed	Low-income	4.506944	4.506944	No
Sacramento	Baseline	40517	Pepsi 2 L	Sugar-sweetened beverage	Taxed	Low-income	3.681905	3.681905	No
Sacramento	Baseline	40517	Pepsi 20 oz	Sugar-sweetened beverage	Taxed	Low-income	8.95	8.95	On sale	0
Sacramento	Baseline	40517	Powerade 20 oz	Sugar-sweetened beverage	Taxed	Low-income			No
Sacramento	Baseline	40517	Powerade 32 oz	Sugar-sweetened beverage	Taxed	Low-income	3.90625	3.90625	No
Sacramento	Baseline	40517	Powerade Zero 32 oz	Noncalorically sweetened beverage	Not taxed	Low-income	3.90625	3.90625	No
Sacramento	Baseline	40517	Pure Leaf Unsweetened Tea 18.5 oz	Unsweetened beverage	Not taxed	Low-income	8.108108	10.21622	On sale	2.108108
Sacramento	Baseline	40517	RC Cola 2 L	Sugar-sweetened beverage	Taxed	Low-income	1.46389	1.46389	No
Sacramento	Baseline	40517	Red Bull 12 oz	Sugar-sweetened beverage	Taxed	Low-income	24.91667	27.41667	On sale	2.5
Sacramento	Baseline	40517	Red Bull 16 oz	Sugar-sweetened beverage	Taxed	Low-income	24.9375	24.9375	No
Sacramento	Baseline	40517	Red Bull 4 pk/8.4 oz	Sugar-sweetened beverage	Taxed	Low-income	22.29167	22.29167	No
Sacramento	Baseline	40517	Red Bull 8.4 oz	Sugar-sweetened beverage	Taxed	Low-income	25.11905	28.45238	On sale	3.333336
Sacramento	Baseline	40517	Red Bull Sugarfree 12 oz	Noncalorically sweetened beverage	Not taxed	Low-income	24.91667	27.41667	On sale	2.5
Sacramento	Baseline	40517	Starbucks Frappuccino (coffee flavor) 13.7 oz	Sugar-sweetened beverage	Taxed	Low-income	18.24817	24.0146	On sale	5.766423
Sacramento	Baseline	40517	Vitamin Water 20 oz	Sugar-sweetened beverage	Taxed	Low-income			No
Sacramento	Baseline	40518	Arizona Green Tea 23 oz	Sugar-sweetened beverage	Taxed	Low-income	4.304348	4.304348	No
Sacramento	Baseline	40518	Cheapest Bottled Water 16.9 oz	Unsweetened beverage	Not taxed	Low-income	5.857988	5.857988	No
Sacramento	Baseline	40518	Chocolate Milk, Any Fat % (Cheapest) 14 oz	Unsweetened beverage	Not taxed	Low-income	14.21429	14.21429	No
Sacramento	Baseline	40518	Coca-Cola 1 L	Sugar-sweetened beverage	Taxed	Low-income	6.180868	6.180868	No
Sacramento	Baseline	40518	Coca-Cola 12 oz	Sugar-sweetened beverage	Taxed	Low-income	6.25	6.25	No
Sacramento	Baseline	40518	Coca-Cola 12 pk/12 oz	Sugar-sweetened beverage	Taxed	Low-income			No
Sacramento	Baseline	40518	Coca-Cola 2 L	Sugar-sweetened beverage	Taxed	Low-income	2.957353	3.386169	On sale	.4288159
Sacramento	Baseline	40518	Coca-Cola 20 oz	Sugar-sweetened beverage	Taxed	Low-income	8.95	8.95	No
Sacramento	Baseline	40518	Diet Coke 2 L	Noncalorically sweetened beverage	Not taxed	Low-income	2.957353	3.386169	On sale	.4288159
Sacramento	Baseline	40518	Diet Coke 20 oz	Noncalorically sweetened beverage	Not taxed	Low-income	8.95	8.95	No
Sacramento	Baseline	40518	Diet Dr. Pepper 20 oz	Noncalorically sweetened beverage	Not taxed	Low-income	8.95	8.95	No
Sacramento	Baseline	40518	Diet Pepsi 2 L	Noncalorically sweetened beverage	Not taxed	Low-income	3.386169	3.386169	No
Sacramento	Baseline	40518	Diet Pepsi 20 oz	Noncalorically sweetened beverage	Not taxed	Low-income	8.95	8.95	No
Sacramento	Baseline	40518	Dr. Pepper 12 pk/12 oz	Sugar-sweetened beverage	Taxed	Low-income			No
Sacramento	Baseline	40518	Dr. Pepper 2 L	Sugar-sweetened beverage	Taxed	Low-income	2.957353	3.386169	On sale	.4288159
Sacramento	Baseline	40518	Dr. Pepper 20 oz	Sugar-sweetened beverage	Taxed	Low-income	8.95	8.95	No
Sacramento	Baseline	40518	Fanta Orange 2 L	Sugar-sweetened beverage	Taxed	Low-income	3.386169	3.386169	No
Sacramento	Baseline	40518	Gatorade 20 oz	Sugar-sweetened beverage	Taxed	Low-income	7.45	7.45	No
Sacramento	Baseline	40518	Milk, 2%, Unflavored (Cheapest) 0.5 gal	Unsweetened beverage	Not taxed	Low-income	4.671875	4.671875	No
Sacramento	Baseline	40518	Milk, 2%, Unflavored (Cheapest) 1 gal	Unsweetened beverage	Not taxed	Low-income	3.117188	3.117188	No
Sacramento	Baseline	40518	Milk, Whole, Unflavored (Cheapest) 0.5 gal	Unsweetened beverage	Not taxed	Low-income	4.671875	4.671875	No
Sacramento	Baseline	40518	Milk, Whole, Unflavored (Cheapest) 1 gal	Unsweetened beverage	Not taxed	Low-income	3.117188	3.117188	No
Sacramento	Baseline	40518	Minute Maid 100% Juice (Orange) 15.2 oz	Unsweetened beverage	Not taxed	Low-income			No
Sacramento	Baseline	40518	Monster 16 oz	Sugar-sweetened beverage	Taxed	Low-income	15.5625	15.5625	No
Sacramento	Baseline	40518	Monster 24 oz	Sugar-sweetened beverage	Taxed	Low-income	12.45833	12.45833	No
Sacramento	Baseline	40518	Monster Zero Ultra 16 oz	Noncalorically sweetened beverage	Not taxed	Low-income	15.5625	15.5625	No
Sacramento	Baseline	40518	Monster Zero Ultra 24 oz	Noncalorically sweetened beverage	Not taxed	Low-income	12.45833	12.45833	No
Sacramento	Baseline	40518	Mountain Dew 2 L	Sugar-sweetened beverage	Taxed	Low-income	3.386169	3.386169	No
Sacramento	Baseline	40518	Pepsi 12 oz	Sugar-sweetened beverage	Taxed	Low-income	6.25	6.25	No
Sacramento	Baseline	40518	Pepsi 12 pk/12 oz	Sugar-sweetened beverage	Taxed	Low-income			No
Sacramento	Baseline	40518	Pepsi 2 L	Sugar-sweetened beverage	Taxed	Low-income	3.386169	3.386169	No
Sacramento	Baseline	40518	Pepsi 20 oz	Sugar-sweetened beverage	Taxed	Low-income	8.95	8.95	No
Sacramento	Baseline	40518	Pure Leaf Sweet Tea 18.5 oz	Sugar-sweetened beverage	Taxed	Low-income	10.75676	10.75676	No
Sacramento	Baseline	40518	Pure Leaf Unsweetened Tea 18.5 oz	Unsweetened beverage	Not taxed	Low-income	10.75676	10.75676	No
Sacramento	Baseline	40518	RC Cola 2 L	Sugar-sweetened beverage	Taxed	Low-income	1.46389	1.46389	No
Sacramento	Baseline	40518	Red Bull 12 oz	Sugar-sweetened beverage	Taxed	Low-income			No
Sacramento	Baseline	40518	Red Bull 16 oz	Sugar-sweetened beverage	Taxed	Low-income			No
Sacramento	Baseline	40518	Red Bull 8.4 oz	Sugar-sweetened beverage	Taxed	Low-income			No
Sacramento	Baseline	40518	Red Bull Sugarfree 8.4 oz	Noncalorically sweetened beverage	Not taxed	Low-income			No
Sacramento	Baseline	40518	Starbucks Frappuccino (coffee flavor) 13.7 oz	Sugar-sweetened beverage	Taxed	Low-income			No
Sacramento	Baseline	40518	Tropicana 100% Juice (Orange) 15.2 oz	Unsweetened beverage	Not taxed	Low-income			No
Sacramento	Baseline	40518	Vitamin Water 20 oz	Sugar-sweetened beverage	Taxed	Low-income			No
Sacramento	Baseline	40602	Aquafina Water 20 oz	Unsweetened beverage	Not taxed	Low-income			No
Sacramento	Baseline	40602	Arizona Green Tea 23 oz	Sugar-sweetened beverage	Taxed	Low-income	4.304348	4.304348	No
Sacramento	Baseline	40602	Capri Sun Juice 10 pk/6 oz	Sugar-sweetened beverage	Taxed	Low-income	4.983334	4.983334	No
Sacramento	Baseline	40602	Cheapest Bottled Water 20 oz	Unsweetened beverage	Not taxed	Low-income	3.95	3.95	No
Sacramento	Baseline	40602	Chocolate Milk, Any Fat % (Cheapest) 0.5 gal	Unsweetened beverage	Not taxed	Low-income	4.671875	4.671875	No
Sacramento	Baseline	40602	Coca-Cola 1 L	Sugar-sweetened beverage	Taxed	Low-income	5.885132	5.885132	No
Sacramento	Baseline	40602	Coca-Cola 12 oz	Sugar-sweetened beverage	Taxed	Low-income	4.166667	4.166667	No
Sacramento	Baseline	40602	Coca-Cola 12 pk/12 oz	Sugar-sweetened beverage	Taxed	Low-income	3.125	3.125	On sale	0
Sacramento	Baseline	40602	Coca-Cola 2 L	Sugar-sweetened beverage	Taxed	Low-income	2.218015	2.942566	On sale	.7245514
Sacramento	Baseline	40602	Coca-Cola 20 oz	Sugar-sweetened beverage	Taxed	Low-income	8.95	8.95	No
Sacramento	Baseline	40602	Diet Coke 1 L	Noncalorically sweetened beverage	Not taxed	Low-income	5.885132	5.885132	No
Sacramento	Baseline	40602	Diet Coke 2 L	Noncalorically sweetened beverage	Not taxed	Low-income	2.218015	2.942566	On sale	.7245514
Sacramento	Baseline	40602	Diet Dr. Pepper 2 L	Noncalorically sweetened beverage	Not taxed	Low-income	2.218015	2.942566	On sale	.7245514
Sacramento	Baseline	40602	Diet Dr. Pepper 20 oz	Noncalorically sweetened beverage	Not taxed	Low-income	8.95	8.95	No
Sacramento	Baseline	40602	Diet Pepsi 12 pk/12 oz	Noncalorically sweetened beverage	Not taxed	Low-income	3.465278	3.465278	No
Sacramento	Baseline	40602	Diet Pepsi 2 L	Noncalorically sweetened beverage	Not taxed	Low-income	2.218015	2.942566	On sale	.7245514
Sacramento	Baseline	40602	Diet Pepsi 20 oz	Noncalorically sweetened beverage	Not taxed	Low-income	8.95	8.95	No
Sacramento	Baseline	40602	Dr. Pepper 12 pk/12 oz	Sugar-sweetened beverage	Taxed	Low-income	3.465278	3.465278	No
Sacramento	Baseline	40602	Dr. Pepper 2 L	Sugar-sweetened beverage	Taxed	Low-income	2.218015	2.942566	On sale	.7245514
Sacramento	Baseline	40602	Dr. Pepper 20 oz	Sugar-sweetened beverage	Taxed	Low-income	8.95	8.95	No
Sacramento	Baseline	40602	Fanta Orange 12 oz	Sugar-sweetened beverage	Taxed	Low-income	4.166667	4.166667	No
Sacramento	Baseline	40602	Gatorade 20 oz	Sugar-sweetened beverage	Taxed	Low-income	6.45	6.45	No
Sacramento	Baseline	40602	Jarritos (any flavor, cheapest) 12.5 oz	Sugar-sweetened beverage	Taxed	Low-income	7.92	7.92	No
Sacramento	Baseline	40602	Kool Aid Jammers 10 pk/6 oz	Sugar-sweetened beverage	Taxed	Low-income	4.983334	4.983334	No
Sacramento	Baseline	40602	Milk, 1%, Unflavored (Cheapest) 0.5 gal	Unsweetened beverage	Not taxed	Low-income	4.359375	4.359375	No
Sacramento	Baseline	40602	Milk, 1%, Unflavored (Cheapest) 1 gal	Unsweetened beverage	Not taxed	Low-income	3.117188	3.117188	No
Sacramento	Baseline	40602	Milk, 2%, Unflavored (Cheapest) 0.5 gal	Unsweetened beverage	Not taxed	Low-income	4.359375	4.359375	No
Sacramento	Baseline	40602	Milk, 2%, Unflavored (Cheapest) 1 gal	Unsweetened beverage	Not taxed	Low-income	3.117188	3.117188	No
Sacramento	Baseline	40602	Milk, Skim, Unflavored (Cheapest) 0.5 gal	Unsweetened beverage	Not taxed	Low-income	4.359375	4.359375	No
Sacramento	Baseline	40602	Milk, Whole, Unflavored (Cheapest) 0.5 gal	Unsweetened beverage	Not taxed	Low-income	4.359375	4.359375	No
Sacramento	Baseline	40602	Milk, Whole, Unflavored (Cheapest) 1 gal	Unsweetened beverage	Not taxed	Low-income	3.117188	3.117188	No
Sacramento	Baseline	40602	Monster 16 oz	Sugar-sweetened beverage	Taxed	Low-income	12.4375	12.4375	No
Sacramento	Baseline	40602	Monster 24 oz	Sugar-sweetened beverage	Taxed	Low-income	12.45833	12.45833	No
Sacramento	Baseline	40602	Monster Zero Ultra 16 oz	Noncalorically sweetened beverage	Not taxed	Low-income	12.4375	12.4375	No
Sacramento	Baseline	40602	Mountain Dew 2 L	Sugar-sweetened beverage	Taxed	Low-income	2.218015	2.942566	On sale	.7245514
Sacramento	Baseline	40602	Pepsi 12 pk/12 oz	Sugar-sweetened beverage	Taxed	Low-income	3.465278	3.465278	No
Sacramento	Baseline	40602	Pepsi 2 L	Sugar-sweetened beverage	Taxed	Low-income	2.218015	2.942566	On sale	.7245514
Sacramento	Baseline	40602	Pepsi 20 oz	Sugar-sweetened beverage	Taxed	Low-income	8.95	8.95	No
Sacramento	Baseline	40602	Powerade 32 oz	Sugar-sweetened beverage	Taxed	Low-income	3.09375	3.09375	No
Sacramento	Baseline	40602	Pure Leaf Sweet Tea 18.5 oz	Sugar-sweetened beverage	Taxed	Low-income	9.675675	9.675675	No
Sacramento	Baseline	40602	Pure Leaf Unsweetened Tea 18.5 oz	Unsweetened beverage	Not taxed	Low-income	9.675675	9.675675	No
Sacramento	Baseline	40602	RC Cola 2 L	Sugar-sweetened beverage	Taxed	Low-income	1.46389	1.46389	No
Sacramento	Baseline	40602	Red Bull 12 oz	Sugar-sweetened beverage	Taxed	Low-income	22.25	26.58333	On sale	4.333333
Sacramento	Baseline	40602	Red Bull 16 oz	Sugar-sweetened beverage	Taxed	Low-income	24.9375	24.9375	No
Sacramento	Baseline	40602	Red Bull 4 pk/8.4 oz	Sugar-sweetened beverage	Taxed	Low-income	23.77976	23.77976	No
Sacramento	Baseline	40602	Red Bull 8.4 oz	Sugar-sweetened beverage	Taxed	Low-income	25.11905	28.45238	On sale	3.333336
Sacramento	Baseline	40602	Red Bull Sugarfree 12 oz	Noncalorically sweetened beverage	Not taxed	Low-income	22.25	26.58333	On sale	4.333333
Sacramento	Baseline	40602	Red Bull Sugarfree 16 oz	Noncalorically sweetened beverage	Not taxed	Low-income	24.9375	24.9375	No
[truncated: 31,215 more rows]
